# Supplementary material for: Maintenance of mitochondrial integrity in midbrain dopaminergic neurons governed by a conserved developmental transcription factor
Source: Nat Commun. 2022 Mar 17;13:1426. doi: 10.1038/s41467-022-29075-0 (PMC8931002; doi:10.1038/s41467-022-29075-0)
Supplement: Supplementary file 4 — Supplementary Data 1 [file 41467_2022_29075_MOESM4_ESM.xlsx]

## Sheet: ChIP-seq peaks
Supplementary Data 1. List of ChIP-seq peaks and associated genes.
ChIP-seq peaks							Gene(s) annotated to peaks
chr	start	end	Homer	fold enrich.	-log10(p-value)	-log10(q-value)	gene symbol_1	location	distance	gene symbol_2	location	distance
chrU	7531641	7531984	Homer	11.4	87.6	80.7
chrU	6731989	6732893	Homer	10.8	81.6	74.4
chr4	1347164	1348032	Homer	10.7	80.4	73.2
chr4	1334175	1335068	Homer	10.5	78.6	72.4
chr3R	11977529	11977814	Homer	10.4	77.7	71.5	Fer2	Promot	465
chrUextra	5651195	5651463	Homer	10.0	72.3	66.4
chrUextra	23452945	23453174	Homer	9.9	71.1	65.2
chrUextra	1615594	1615947	Homer	9.8	70.1	64.3
chr3R	11979087	11979443	Homer	7.4	47.5	42.3	CG6006	Promot	1596
chr3R	11979539	11979712	Homer	7.4	47.5	42.3	CG6006	Promot	1327
chr2L	4416445	4416739	Homer	5.8	32.9	28.1	CG15431	Upstream	7092
chr2R	18677064	18677289	Homer	5.6	28.7	24.1	blw	Upstream	9269	CG42260	Included	7325
chr2R	20180587	20180875	Homer	5.5	29.3	24.5	Fatp3	Promot	745
chrX	1875619	1875884	Homer	5.5	26.7	22.1	Hr4	Upstream	15735	Hr4	Included	38844
chr2L	14520692	14520996	Homer	5.4	29.8	25.1	CG33648	Upstream	3929
chr2L	17784743	17784888		5.3	27.7	23.1	CadN2	Downstream	3416
chrUextra	8290378	8290517		5.3	25.2	20.6
chrUextra	8290571	8290818		5.3	25.2	20.6
chr3R	11977125	11977329		5.2	29.5	25.0	Fer2	Promot	61
chr3R	7666406	7666662	Homer	5.1	28.3	23.6	Kyat	Upstream	18196	CG6959	Included	28521
chr2R	6686874	6687292	Homer	5.0	26.0	21.4	CG33144	Upstream	5022
chrX	8594844	8594983		5.0	22.2	17.7	CG11294	Upstream	7257
chr3R	6324064	6324238	Homer	4.9	21.8	17.4	hth	Downstream	11330
chr3R	20304424	20304601	Homer	4.9	22.6	18.2	nAcRalpha-96Ab	Upstream	6562
chrU	5630815	5630903		4.8	20.9	16.8
chr3R	21335363	21335479	Homer	4.6	19.2	14.9	msi	Upstream	8565
chrUextra	4635655	4635891	Homer	4.6	19.0	14.8
chr2L	9711279	9711502	Homer	4.6	25.7	21.4	CG4364	Promot	10
chr3L	3412838	3413089	Homer	4.5	19.7	15.4	eIF5B	Downstream	15564	sty	Included	11846
chr2R	19349949	19350089	Homer	4.5	18.4	14.3	CG43795	Promot	1726
chrX	10515188	10515392		4.5	19.7	15.6	CG43347	Upstream	2290
chrUextra	9953337	9953541	Homer	4.4	17.8	13.7
chr3R	16530742	16530979	Homer	4.4	18.1	13.9	Oamb	Included	9284
chrUextra	4353927	4354113		4.4	17.6	13.5
chr2L	9490877	9490982		4.4	18.0	13.9	Gdi	Downstream	935
chr3L	109102	109336	Homer	4.3	19.8	15.6	CG12483	Upstream	10731
chr3R	22278145	22278273		4.3	20.8	16.5	CG5447	Promot	0
chr2L	19011837	19012029		4.3	20.7	16.4	robl37BC	Downstream	305
chr4	1348583	1348806		4.3	16.5	12.6
chrUextra	9470798	9471027	Homer	4.3	16.6	12.5
chrUextra	2548925	2549211		4.3	16.6	12.5
chrU	8091714	8091960	Homer	4.2	15.9	12.0
chr3R	14527588	14527779	Homer	4.2	17.3	13.2	VAChT	Upstream	3394
chr3R	15238080	15238298	Homer	4.2	23.7	19.2	CG31221	Promot	117
chr2L	19021361	19021690	Homer	4.2	18.9	14.7	CG15172	Promot	1473
chr2L	19012518	19013209		4.1	20.2	16.0	robl37BC	Downstream	986
chr3L	17166104	17166282	Homer	4.1	17.4	13.4	Rbp6	Included	65028
chrX	9960657	9960775	Homer	4.1	15.1	11.3	Gr9a	Downstream	3839	CG15312	Included	4124
chr3L	8817291	8817452		4.1	15.8	11.9	dally	Upstream	3153
chr2L	19027337	19027763	Homer	4.1	22.5	18.1	Sidpn	Promot	0
chr4	1337436	1337644		4.1	15.0	11.2
chrX	15337465	15337595		4.1	16.1	12.1	Cngl	Upstream	2214
chr4	1335605	1335825		4.1	15.0	11.2
chr4	1324471	1324659	Homer	4.0	14.5	10.7
chr2L	14835633	14835782	Homer	4.0	14.7	10.9	CG42682	Upstream	6345
chr3R	363678	364009	Homer	4.0	14.9	11.0	Mur82C	Upstream	3248	CG34357	Included	19780
chr3L	3918517	3918665		4.0	15.7	11.8	mge	Upstream	8586	Eip63F-1	Included	14972
chrUextra	1549485	1549697	Homer	4.0	14.6	10.9
chr4	1350266	1350489		4.0	14.5	10.7
chr3L	7215883	7216086	Homer	4.0	16.9	12.9	CG14826	Upstream	11525
chr2L	19027230	19027242	Homer	4.0	21.1	16.8	Sidpn	Promot	469
chr3L	8816885	8817175	Homer	4.0	15.8	11.8	dally	Upstream	3430
chr3R	15701278	15701499		3.9	22.2	18.0	CG4562	Promot	337
chrX	4074912	4075065	Homer	3.9	14.2	10.4	Fas2	Included	25058
chrUextra	9202503	9202659		3.9	14.8	11.0
chr2L	1312171	1312311	Homer	3.9	14.1	10.3	a5	Upstream	16849
chr3L	13894931	13895105		3.9	17.6	13.5	Rgl	Downstream	4885	dysc	Included	56
chrX	15335422	15335538		3.9	16.4	12.5	Cngl	Promot	171
chr2L	17558385	17558530	Homer	3.8	15.7	11.8	CG7094	Upstream	2620
chr3R	9825156	9825320		3.8	14.9	11.1	rdx	Included	32457
chr3L	13793839	13794008	Homer	3.8	13.3	9.6	bru3	Upstream	13843
chr2L	19027068	19027167		3.8	19.0	14.9	Sidpn	Promot	544
chr2L	8813637	8813762		3.8	13.9	10.2	SoxN	Upstream	11862
chr3L	13086509	13086642		3.8	13.5	9.8	CG11251	Upstream	3440
chr2R	10163424	10163673	Homer	3.8	16.4	12.5	Ih	Upstream	3264
chr2R	20179938	20180162	Homer	3.7	13.1	9.4	Fatp3	Promot	1458
chrU	4015864	4016055		3.7	26.6	22.0
chr2L	13767532	13767637		3.7	13.2	9.6	TM9SF4	Upstream	3449
chrUextra	25595463	25595627		3.7	12.6	8.9
chr2L	17687050	17687168		3.7	13.0	9.4	CadN	Included	52353
chr2R	20511423	20511578	Homer	3.7	13.0	9.4	Cyp9c1	Upstream	7019	CG13594	Included	14532
chr2R	5403031	5403144		3.6	14.3	10.6	Wnt2	Downstream	12336	brp	Included	11739
chr2L	3505063	3505288	Homer	3.6	12.2	8.6	CG15414	Upstream	14015	tim	Included	2466
chr2R	16046404	16046564	Homer	3.6	13.1	9.4	CG11041	Downstream	12075
chr2R	11542230	11542393		3.6	16.1	12.2	fus	Downstream	2429
chr2L	1304103	1304294	Homer	3.6	12.8	9.1	robo3	Downstream	10268
chr3L	883027	883137		3.6	14.9	11.1	CG13907	Promot	1154	Usp10	Included	11125
chr3L	15017486	15017602		3.6	12.1	8.5	CG32148	Downstream	262	Sytbeta	Included	40475
chr2R	19034695	19034958		3.6	12.1	8.6	Klp59D	Downstream	2673
chr2L	11249581	11249834		3.6	12.7	9.0	ab	Upstream	4739	ab	Included	38901
chr2L	6557511	6557612		3.6	14.2	10.4	IFT52	Promot	152	COX5B	Promot	187
chr2R	20180221	20180288		3.6	12.0	8.5	Fatp3	Promot	1332
chrX	18417132	18417243	Homer	3.5	11.5	8.0	CG6481	Promot	654
chrU	9586286	9586368		3.5	11.6	8.1
chrUextra	18613859	18614016		3.5	13.3	9.6
chr3R	6259597	6259760	Homer	3.5	11.3	7.8	Cyp12e1	Promot	750
chr2L	19402811	19402931		3.5	11.6	8.1	CG17544	Upstream	4319	Pax	Included	23493
chr2L	6055153	6055359		3.5	13.5	9.8	CG34180	Upstream	5150	CG13995	Included	847
chr2R	15101874	15101984		3.5	13.0	9.4	CG7137	Upstream	12850	hppy	Included	35616
chrU	7544614	7545093		3.5	24.4	19.9
chrUextra	890738	890833		3.4	12.1	8.6
chr2R	5933268	5933368		3.4	14.4	10.7	CG34220	Upstream	2273	oys	Included	2755
chr3L	15163049	15163165		3.4	11.3	7.9	CG7011	Upstream	6325
chr2R	18676870	18676976		3.4	13.6	10.3	blw	Upstream	9582	CG42260	Included	7638
chr3R	14899852	14900030	Homer	3.4	11.7	8.2	cdi	Included	20046
chr3L	13982249	13982363		3.4	12.6	9.0	26-29-p	Upstream	4971
chr3L	4372094	4372243		3.4	13.0	9.4	CG11342	Upstream	4636	DopEcR	Included	8133
chr2L	19121430	19121577		3.4	13.0	9.3	Ddc	Promot	1130
chrX	10514519	10514637		3.4	12.6	9.0	CG43347	Promot	1621
chr2L	13547802	13548120		3.4	16.3	12.4	kuz	Upstream	2020	B4	Included	1203
chr3R	10975848	10976090	Homer	3.4	14.2	10.4	Gly5	Upstream	2519
chr3R	12038444	12038610		3.4	12.4	8.8	mtSSB	Upstream	7471
chr3R	15007265	15007374		3.4	12.7	9.0	CG5555	Upstream	1221	CG31475	Included	883
chr3R	3555567	3555669	Homer	3.4	10.3	7.0	CG2616	Downstream	5427
chr2L	17574432	17574666		3.3	12.2	8.6	Oli	Upstream	14840
chr3R	20324910	20325097	Homer	3.3	11.2	7.8	nAChRα2	Downstream	8035
chr2L	962138	962239	Homer	3.3	10.5	7.0	CG4341	Downstream	4038
chr3R	27478375	27478558	Homer	3.3	10.3	6.9	kek6	Upstream	6081
chr3L	18650896	18651034		3.3	10.8	7.3	CG42495	Upstream	9426	MYPT-75D	Included	31836
chr3R	13136809	13136908		3.3	11.6	8.1	beat-IIa	Downstream	8812
chr3L	16327963	16328080		3.3	10.4	7.0	CG4998	Upstream	4018
chr2R	20173460	20173676		3.3	10.0	6.6	Fatp3	Upstream	7944	nvy	Included	10201
chr3R	13211991	13212146		3.3	12.7	9.0	sds22	Upstream	5241	lute	Included	366
chr3L	9325782	9325889		3.3	10.4	7.0	PGRP-LA	Upstream	1542
chr2R	10872969	10873134	Homer	3.3	13.9	10.2	CG7639	Downstream	2035	pcs	Included	4188
chr3R	26941465	26941567		3.3	12.0	8.4	CG11318	Upstream	6555
chr3L	10691289	10691427		3.3	13.0	9.3	NijA	Upstream	1315
chrU	2605950	2606066		3.3	10.3	6.9
chr3R	22684914	22685246		3.3	13.4	9.6	IntS12	Upstream	3873	Lerp	Included	3597
chr3R	13600679	13600781		3.2	11.6	8.1	CG43102	Promot	670
chr3L	21004315	21004431		3.2	14.7	10.9	Pdss2	Upstream	16563	skd	Included	16093
chr3L	9767057	9767148		3.2	11.5	8.0	CG42268	Upstream	13562	ae2	Included	10406
chr3L	21314606	21314874		3.2	12.9	9.3	PCB	Upstream	3530	Rab26	Included	2733
chr2R	1550738	1550845		3.2	13.6	10.0	Not3	Promot	13
chr3R	10228144	10228257		3.2	11.3	7.9	natalisin	Upstream	16057	cv-c	Included	79153
chrX	11714232	11714365		3.2	11.4	7.9	CG1578	Upstream	3667	rudhira	Included	2442
chr3L	10846216	10846318		3.2	11.1	7.7	tna	Included	17589
chrX	11670198	11670321		3.2	10.2	6.8	Karl	Upstream	12557	dy	Included	2388
chr3L	9460073	9460211		3.2	12.4	8.8	CG44838	Upstream	5758	CG44838	Included	5897
chrX	425046	425255	Homer	3.2	12.8	9.1	Appl	Promot	396	CG4293	Promot	722
chr3R	26346054	26346168		3.2	10.2	6.8	tmod	Upstream	12167	jdp	Included	6593
chr3L	5449805	5449963		3.2	9.3	6.0	DIP-delta	Downstream	16662
chr2L	14528249	14528404		3.2	11.3	7.8	CG33648	Downstream	2624
chr3L	4546849	4547000		3.2	10.2	6.8	CG32243	Upstream	5611	CG11357	Included	4721
chr2L	3935025	3935142	Homer	3.2	9.3	6.1	fred	Included	12018
chr2R	18244081	18244213		3.2	10.0	6.7	Rtf1	Upstream	18383	Liprin-γ	Included	16397
chrX	11272155	11272356		3.2	10.3	7.0	Tim8	Downstream	8939	dlg1	Included	8486
chr3L	16234820	16234953		3.2	13.4	9.7	l(3)72Dr	Downstream	2323
chr3R	13430805	13430921		3.2	12.3	8.7	sll	Promot	902
chr2R	9356960	9357158		3.2	12.2	8.7	cbc	Downstream	13856	arr	Included	13565
chr3R	9322050	9322220	Homer	3.2	9.9	6.5
chr2L	19015208	19015381		3.2	11.8	8.3	CG15172	Upstream	7782
chr2L	9739832	9739939		3.2	10.6	7.2	CG13117	Downstream	2503	Nckx30C	Included	6544
chr3L	16171699	16171804		3.1	9.1	5.9	CG33795	Upstream	7219
chr3R	1727188	1727273		3.1	9.1	5.9	side-III	Included	37972
chr2R	11216833	11216932		3.1	10.1	6.7	CG8160	Promot	1063
chr3R	2240209	2240459		3.1	12.0	8.4	Dmtn	Upstream	8596	gpp	Included	7612
chr3R	22197276	22197446	Homer	3.1	9.1	5.8	CG33970	Downstream	9565
chr3R	13429624	13429801		3.1	13.4	9.8	sll	Upstream	2022
chr3R	9625826	9625961		3.1	13.1	9.4	tal-2A	Upstream	12876
chr2L	14535729	14535817		3.1	9.1	5.8	CG33648	Downstream	10104
chr2L	19398951	19399109		3.1	14.6	11.0	CG17544	Promot	459
chr2R	11790954	11791031	Homer	3.1	8.9	5.7	CG33463	Upstream	7022	sli	Included	18592
chr2L	21919626	21919726		3.1	9.1	5.8	CG11634	Downstream	2176
chr2L	7936508	7936631		3.1	9.5	6.3	Snoo	Included	47527
chr3R	26442177	26442322		3.1	10.5	7.1	CG31016	Downstream	5999
chr2L	9861207	9861306		3.1	9.0	5.8	nAChRα6	Included	24908
chr2L	16672665	16672769		3.1	8.8	5.6	her	Upstream	4440	trpgamma	Included	3897
chrX	16941903	16942023	Homer	3.1	9.1	5.9	CG45002	Upstream	15335
chr3R	2251345	2251459		3.1	11.5	8.0	CG1021	Upstream	19732	gpp	Included	18748
chr2L	21248346	21248442		3.1	9.9	6.5	CG31626	Upstream	11613	Hr39	Included	11110
chr3R	19835679	19835790		3.1	11.4	7.9	CG33108	Downstream	12414	KrT95D	Included	21742
chr3R	25902433	25902559		3.1	8.9	5.7	sima	Downstream	12202	sima	Included	18397
chr2R	14398757	14398868		3.1	9.0	5.8	CG43066	Upstream	3212
chr2L	17574770	17574866		3.1	11.0	7.6	Oli	Upstream	14640
chr2R	11326811	11326987		3.1	9.4	6.1	CG34188	Upstream	11283	Stacl	Included	29135
chr2R	5521919	5522066		3.0	9.5	6.2	Mmp2	Included	49290
chr2R	6615304	6615390		3.0	9.2	6.0	CAH13	Downstream	521	Rab3	Included	1305
chr3R	19209661	19209760		3.0	11.0	7.6	CG31515	Downstream	4386	CG4393	Included	739
chrX	11944437	11944533	Homer	3.0	8.3	5.2	Uch-L5R	Downstream	4837
chr3R	13430585	13430712		3.0	11.3	7.9	sll	Promot	1111
chr2L	13467797	13467904		3.0	9.0	5.8	CG42784	Upstream	7317	CG42784	Included	6017
chr3R	26151466	26151610		3.0	10.3	6.9	CG34300	Upstream	19104	hdc	Included	47811
chr3R	13430326	13430428		3.0	11.2	7.8	sll	Promot	1395
chr2R	20170423	20170531		3.0	8.7	5.5	Fatp3	Upstream	11089	nvy	Included	7164
chr3L	17940610	17940739		3.0	10.6	7.3	Eip75B	Downstream	4323
chr2R	5226263	5226361		3.0	9.5	6.2	Or45a	Upstream	6565	CG13739	Included	12778
chr3R	9625651	9625766		3.0	12.4	8.8	tal-2A	Upstream	13071
chr2L	14479860	14479961		3.0	8.4	5.3	noc	Upstream	10900
chr2R	20606371	20606522		3.0	9.0	5.8	Mid1	Included	17654
chr3R	19394262	19394382	Homer	3.0	8.2	5.1	CG10164	Upstream	11767	beat-IV	Included	11129
chr3R	12068340	12068462		2.9	11.8	8.3	bor	Downstream	18609	tara	Included	16970
chr2L	11749103	11749196	Homer	2.9	7.9	4.8	CG42470	Downstream	4002
chr3L	9459455	9459569		2.9	9.8	6.5	CG3434	Upstream	5581	CG32043	Included	5279
chrX	18054039	18054180	Homer	2.9	7.7	4.6	Andorra	Downstream	18378	Frq1	Included	4639
chr2L	21919835	21919928		2.9	8.6	5.4	CG11634	Downstream	2385
chr2L	7522698	7522856		2.9	8.5	5.3	Rapgap1	Included	53748
chr3L	17921388	17921517		2.9	10.2	6.9	CG5290	Upstream	15731
chr3L	6075872	6075980		2.9	11.6	8.2	CG13293	Upstream	4388
chr3L	10240118	10240772		2.9	10.8	7.4	Or67c	Upstream	2312
chr3L	8553309	8553432		2.9	11.2	7.8	rhea	Upstream	924
chr3R	5903020	5903190		2.9	11.3	7.8	Alp13	Upstream	1932
chr2L	18851222	18851381		2.9	10.3	7.0	CG33120	Upstream	6665	CG17321	Included	6039
chr3R	1629942	1630121		2.9	10.1	6.7	CG11000	Upstream	6839	CG11000	Included	1065
chr2L	9149031	9149141		2.9	8.3	5.1	CG13108	Upstream	15093	CG32982	Included	23281
chr3R	23731614	23731733		2.9	10.8	7.4	mil	Upstream	6435
chr3R	17618869	17619024		2.9	7.9	4.8	tsl	Upstream	10613	CASK	Included	29340
chr3L	8389377	8389706		2.9	9.6	6.4	CG7120	Upstream	2562
chrUextra	23766299	23766396		2.9	8.7	5.5
chr3R	13532734	13532816		2.8	9.3	6.0	pxt	Upstream	12357	osa	Included	11243
chr3L	18777103	18777249		2.8	8.0	4.9	CG14073	Downstream	18112	ftz-f1	Included	14582
chrX	12629943	12630049		2.8	13.6	9.9	CG4004	Upstream	8449	Smr	Included	6427
chrUextra	12490590	12490684		2.8	9.3	6.1
chr2L	13893784	13894091		2.8	9.3	6.0	Smg5	Downstream	5261	cenG1A	Included	58218
chr3L	1649470	1649601		2.8	9.8	6.5	Bro	Downstream	857	CG13920	Included	528
chr2R	5828589	5828706		2.8	9.2	6.0	Pdrg1	Downstream	17917	Mef2	Included	17607
chr3L	8570731	8570950		2.8	8.5	5.3	CG43078	Promot	891	CG6638	Promot	1558
chr2L	14490285	14490417		2.8	10.3	7.0	noc	Upstream	444
chr2L	18151511	18151618		2.8	10.9	7.5	CG17681	Promot	1798	Socs36E	Included	792
chr2RHet	390887	390988		2.7	10.7	7.4
chr3L	7205607	7205685		2.7	7.7	4.6
chr2R	7930911	7931009		2.7	8.7	5.6	Drep1	Promot	1109
chr3R	27013363	27013466		2.7	6.8	3.9	bnk	Upstream	5479	mesh	Included	8018
chr3R	17824509	17824599		2.7	7.7	4.6	Theg	Upstream	15819	Eip93F	Included	49674
chr3L	10282197	10282303		2.7	8.4	5.3	Or67d	Downstream	14473
chr3L	10398702	10398791		2.7	7.3	4.3	CG12362	Upstream	7124
chrUextra	8415249	8415412		2.7	11.1	7.6
chr3R	26981673	26981844		2.7	7.7	4.7	stops	Downstream	2033	Gycbeta100B	Included	21560
chrUextra	28657479	28657640		2.7	11.2	7.7
chrX	6387922	6388035	Homer	2.7	7.3	4.3	CG33665	Upstream	15040	CG42340	Included	30321
chr3R	23852014	23852110		2.7	7.6	4.5	trv	Upstream	223
chrX	15806090	15806189		2.7	9.0	5.7	CycD	Upstream	2382	Lrp4	Included	1078
chr3R	14843281	14843505		2.7	11.1	7.6	CG6005	Downstream	4817	gukh	Included	33535
chrX	1304503	1304565		2.7	6.9	4.0	futsch	Upstream	3345
chrX	15592075	15592114		2.7	7.8	4.7	CG15599	Upstream	10227	CG8128	Included	538
chr2L	18480690	18480837		2.7	7.0	4.1	grnd	Upstream	4616	CG10283	Included	3674
chr2L	17575517	17575625		2.7	7.7	4.6	Oli	Upstream	13881
chrUextra	26419018	26419209		2.7	8.6	5.4
chr3R	1176446	1176549		2.7	9.0	5.8	mtd	Promot	281
chr3L	17921188	17921284		2.7	8.8	5.7	CG5290	Upstream	15531
chr3R	4007310	4007423		2.7	8.9	5.7	grn	Upstream	146
chr2R	8009091	8009175		2.6	7.5	4.5	jeb	Upstream	2714
chr3R	19692239	19692354		2.6	6.9	3.9	CG34355	Downstream	17168	Pli	Included	23443
chr2R	4090997	4091092		2.6	6.0	3.2	CG14756	Downstream	1300
chrX	12629201	12629309		2.6	11.4	8.0	CG4004	Upstream	9189	Smr	Included	7167
chrX	12629366	12629383		2.6	11.4	8.0	CG4004	Upstream	9115	Smr	Included	7093
chr2R	1250651	1250748		2.6	10.8	7.4	CG10417	Upstream	43
chr2R	16386782	16386825		2.6	6.1	3.3	Obp57c	Upstream	4235
chr3R	22532442	22532572		2.5	6.8	3.9	TwdlQ	Upstream	13197	amon	Included	7309
chr3R	2256041	2256182		2.5	7.9	4.8	gpp	Upstream	15809	gpp	Included	23444
chr3R	938670	938772		2.5	6.7	3.8	CG12007	Upstream	15037
chr3R	18195570	18195655		2.5	7.4	4.4	CG5380	Upstream	2689	PyK	Included	2337
chr3R	16915764	16915879		2.5	7.9	4.8	HHEX	Upstream	9359	RhoGAP93B	Included	7648
chr2L	6079026	6079150		2.5	17.3	13.2	Kr-h1	Upstream	2657	lncRNA:CR9162	Included	574
chrUextra	25303868	25304006		2.5	6.2	3.4
chrUextra	9499925	9500027		2.5	5.3	2.6
chr3L	3737497	3737606		2.5	7.2	4.2	ppk27	Downstream	10918	CG32264	Included	63682
chr3L	8234169	8234198		2.4	6.8	3.9	CG7213	Upstream	468	Dscam4	Included	2423
chr3L	3061095	3061113		2.4	9.4	6.2	PAN3	Upstream	10014	CG32486	Included	9726
chr2RHet	1005538	1005602		2.4	7.0	4.0
chrUextra	26549987	26550111		2.4	13.9	10.2
chr3R	19728274	19728373		2.4	7.3	4.3	tbrd-1	Upstream	9169	sba	Included	20322
chrX	3637882	3637996		2.4	7.6	4.6	tlk	Included	23829
chr2L	6081386	6081621		2.4	11.1	7.6	Kr-h1	Promot	186
chrU	4022539	4022667		2.4	12.9	9.3
chr2R	9356153	9356159		2.3	5.6	2.9	cbc	Downstream	14855	arr	Included	14564
chr2L	20907318	20907476		2.2	6.4	3.6	Mtp	Downstream	11617	sky	Included	11452
chr, start, end			position of the peak in the genome
Homer			peak found also by Homer peak calling algorithm ?
fold enrich.			fold enrichment of the peak over the control
-log10(p-value), -log10(q-value)			fold enrichment statistics
gene symbol_1			gene(s) associated to the peak
location			position of the peak relative to the associated gene
distance			distance of the peak from the associated gene
