# Supplementary material for: Maintenance of mitochondrial integrity in midbrain dopaminergic neurons governed by a conserved developmental transcription factor
Source: Nat Commun. 2022 Mar 17;13:1426. doi: 10.1038/s41467-022-29075-0 (PMC8931002; doi:10.1038/s41467-022-29075-0)
Supplement: Supplementary file 5 — Supplementary Data 2 [file 41467_2022_29075_MOESM5_ESM.xlsx]

## Sheet: DEGs head RNA-seq 12 h
Supplementary Data 2. List of differentially expressed genes (DEGs) in the whole-head RNA-seq.
List of statistically significant DEGs identified 12 h after the heat shock (p < 0.05).
DEGs identified also in flies harboring only the driver (heat-responsive genes) have been substracted from this list.
Upregulated genes in green, downregulated genes in red.
Gene symbol	log2 (fold change)	p-value
cg33282	inf	0.00005
cg34198	inf	0.00040
cg42714	inf	0.00060
cg43221	inf	0.04955
cg43249	inf	0.02660
muc68d	7.23	0.00010
cg3290	7.18	0.00125
cyp6a18	6.20	0.01945
cg13323	6.11	0.01605
uro	6.08	0.01810
cg3819	5.88	0.00055
cg10910	5.55	0.04395
cg9259	4.90	0.00010
diedel3	4.72	0.03745
cg4363	4.62	0.03400
cg32557	4.59	0.04245
cg33258	4.35	0.00010
hsp70bbb	4.34	0.00015
cg4734	4.28	0.00725
cg34043	4.26	0.00160
cg17560	4.21	0.02455
mir-2494	4.21	0.02455
oatp58db	4.14	0.02690
ccha2-r	4.13	0.00020
cg34212	4.13	0.00020
cg9702	4.00	0.00340
ppk18	3.98	0.03005
cg8028	3.93	0.00125
phae2	3.91	0.00965
cg3690	3.88	0.00060
phae1	3.81	0.03345
cg10725	3.69	0.03795
jb	3.67	0.01555
cg15617	3.64	0.03455
fer2	3.63	0.00005
vanin-like	3.47	0.00640
smvt	3.44	0.00950
cg10086	3.39	0.02765
cg15263	3.20	0.01610
cht4	3.12	0.04695
cg4500	3.07	0.00005
cg13905	3.01	0.00155
cg5399	2.91	0.00005
cg4781	2.87	0.01735
cg15043	2.87	0.00005
dyl	2.75	0.03165
cg17562	2.70	0.00545
gstd5	2.49	0.00640
totb	2.41	0.02205
mtnc	2.39	0.00685
cg14691	2.36	0.00555
cg11672	2.23	0.00070
cg3344	2.22	0.01550
lsp1beta	2.15	0.00005
pole2	2.08	0.01095
cg43110	2.00	0.00005
cg5697	1.98	0.00195
obp99d	1.98	0.03615
acp1	1.94	0.00050
cg14395	1.94	0.00010
mcm7	1.92	0.02000
nt5e-2	1.88	0.00005
mesh	1.86	0.00255
mal-a1	1.86	0.00190
cg31380	1.86	0.00005
cg33462	1.85	0.01680
decay	1.82	0.03110
cg3868	1.74	0.02570
tpnc47d	1.71	0.02525
veil	1.70	0.00975
cg31106	1.67	0.01255
jhamt	1.62	0.00035
cg12746	1.61	0.00005
cg8128	1.53	0.00005
cg34244	1.51	0.00055
cg8925	1.44	0.00155
cg14606	1.38	0.02505
cg4398	1.32	0.00005
comm3	1.32	0.00005
cg10924	1.30	0.00005
cpr92f	1.30	0.01290
cg1941	1.29	0.00005
cg1942	1.29	0.00005
v(2)k05816	1.27	0.00005
cpr47ea	1.25	0.01800
cg10650	1.24	0.02285
cg8419	1.18	0.00005
cg8620	1.17	0.02045
cg9760	1.16	0.04020
cg31272	1.15	0.00400
yuri	1.12	0.00005
cg6675	1.10	0.00005
cg14356	1.10	0.03530
cpr60d	1.09	0.00005
cpr62bc	1.07	0.01160
atk	1.05	0.00030
cg42764	1.05	0.00030
cg7203	1.03	0.00005
cg7214	1.03	0.00005
cg13449	0.99	0.02880
cg8735	0.97	0.00005
cg8736	0.97	0.00005
tsp42eq	0.96	0.03795
cg15080	0.93	0.04950
cg33785	0.93	0.01660
cg9815	0.93	0.01345
adsl	0.91	0.00005
cg14770	0.91	0.03015
cpr76bd	0.87	0.04410
cg11458	0.83	0.00005
cg5493	0.83	0.00005
cg10516	0.82	0.03385
cg1578	0.80	0.00005
klu	0.80	0.01470
cg13646	0.80	0.00360
cg11852	0.80	0.00135
cg7461	0.75	0.00005
cg6484	0.75	0.03300
cr32111	0.73	0.01545
stv	0.73	0.00065
ph4alphamp	0.72	0.01770
cad89d	0.72	0.02710
cg5646	0.71	0.00005
obp19c	0.70	0.01010
arc1	0.70	0.00005
cg5999	0.69	0.01810
cg31075	0.68	0.00005
ast	0.68	0.00140
atg4a	0.68	0.00140
prx2540-1	0.68	0.02085
p5cr-2	0.66	0.00010
cg9782	0.65	0.03620
cbs	0.65	0.00005
dsx	0.65	0.00020
cg2681	0.65	0.00080
serp	0.64	0.00020
cg30409	0.64	0.00055
rpi	0.64	0.00055
cg34327	0.63	0.04455
map205	0.62	0.00540
cht7	0.60	0.04505
dnt	0.60	0.00440
cg8252	0.59	0.00005
pgi	0.59	0.00005
impl3	0.58	0.01345
cg2017	0.53	0.00070
bor	0.52	0.00180
cg9886	0.52	0.00205
dnr1	0.51	0.00080
fu12	0.51	0.00670
cg11842	0.50	0.00595
cg17572	0.50	0.00240
cg3604	0.49	0.00830
haspin	0.49	0.01685
cg2233	0.48	0.00550
pgm	0.48	0.00085
cg10157	0.47	0.00310
cg9095	0.46	0.04140
eys	0.45	0.02550
cg6325	0.45	0.01705
cg5280	0.44	0.03290
smg	0.44	0.03290
galphas	0.44	0.00305
tal	0.44	0.00305
bbg	0.44	0.00810
cyp18a1	0.44	0.01295
sam-s	0.43	0.00325
cg5010	0.42	0.00385
rdhb	0.42	0.00295
cg14383	0.42	0.02125
yellow-f	0.42	0.02125
yellow-f2	0.42	0.02125
dop1r1	0.42	0.00855
cg10960	0.41	0.00405
cg15556	0.41	0.03470
papss	0.40	0.01150
cg11897	0.39	0.01690
cg12355	0.38	0.04010
trx-2	0.38	0.00790
rh5	0.37	0.00615
l(2)34fc	0.37	0.03575
cg15096	0.37	0.00895
cg30026	0.37	0.04185
cg17244	0.36	0.01265
l(2)01289	0.35	0.02755
idgf1	0.34	0.01775
idgf2	0.34	0.01775
bsf	0.33	0.02610
cg32444	0.33	0.02100
uk114	0.32	0.02825
gbs-76a	0.31	0.02800
nipped-a	0.30	0.04195
fbp	0.29	0.04160
gapdh1	0.29	0.04740
cg1907	0.28	0.04950
cg4000	0.28	0.04690
cg6287	-0.29	0.03975
adipor	-0.29	0.04590
cg34120	-0.29	0.03930
cg10345	-0.30	0.04375
lm408	-0.30	0.03960
pp1alpha-96a	-0.31	0.03455
caps	-0.31	0.03885
cg5707	-0.31	0.03260
jbug	-0.32	0.03830
tab2	-0.32	0.04100
retn	-0.32	0.04275
rip11	-0.32	0.02770
cg5867	-0.33	0.02140
aspp	-0.33	0.03420
cg32625	-0.33	0.03220
pdcd4	-0.33	0.03220
l(1)g0148	-0.33	0.04690
indy	-0.33	0.02235
cg7139	-0.34	0.03705
cg5819	-0.34	0.03395
cg11951	-0.35	0.03780
cg31427	-0.35	0.03780
cg31445	-0.35	0.03780
sp1029	-0.35	0.03780
kr-h2	-0.35	0.02735
jeb	-0.35	0.01735
hex-a	-0.36	0.00910
treh	-0.36	0.01995
act79b	-0.36	0.02400
cyp6a13	-0.37	0.02995
nop17l	-0.37	0.02420
cah2	-0.37	0.00980
tep4	-0.38	0.00770
crp	-0.38	0.02090
cg3523	-0.38	0.03425
edtp	-0.38	0.03825
lbk	-0.38	0.02540
cg12512	-0.38	0.01050
esyt2	-0.39	0.00785
hlh106	-0.39	0.00825
ir76a	-0.39	0.00825
mir-33	-0.39	0.00825
nes	-0.39	0.02785
cg11211	-0.39	0.01635
ptr	-0.39	0.01635
pigs	-0.40	0.01430
cg13318	-0.41	0.04755
cg2137	-0.41	0.00845
cyt-b5	-0.41	0.00845
cg17352	-0.41	0.01455
idh	-0.41	0.01455
cr45018	-0.42	0.00570
ip3k2	-0.42	0.00570
cg42708	-0.43	0.01250
cg8768	-0.43	0.01250
cg8771	-0.43	0.01250
obp49a	-0.43	0.01250
cg11221	-0.43	0.04480
jabba	-0.43	0.00805
pinta	-0.43	0.02530
atg2	-0.43	0.00235
st1	-0.44	0.00550
cg10433	-0.44	0.00235
cg15673	-0.44	0.00235
cg18870	-0.44	0.00235
ork1	-0.45	0.01880
cg33080	-0.45	0.00695
pdk	-0.47	0.03020
cg7510	-0.47	0.00415
cr44566	-0.47	0.00415
sp1173	-0.47	0.00245
cg34325	-0.47	0.01430
thor	-0.49	0.00135
cg15186	-0.49	0.04040
cg12119	-0.50	0.04865
hgo	-0.50	0.01710
cg8745	-0.50	0.03580
cg32698	-0.51	0.01595
sod3	-0.51	0.00185
e	-0.51	0.00425
cg18135	-0.51	0.00030
cg34256	-0.51	0.00030
cg3808	-0.51	0.00030
pyr	-0.52	0.01025
orct	-0.52	0.00030
men	-0.52	0.00010
cg9498	-0.53	0.00100
cyp6a17	-0.57	0.00145
cyp6a19	-0.57	0.00145
cyp6a23	-0.57	0.00145
nha1	-0.57	0.01550
cg4408	-0.58	0.00125
cg1461	-0.60	0.00040
na	-0.60	0.00040
naat1	-0.61	0.00005
cg13670	-0.62	0.00385
cg31205	-0.66	0.00005
cg9676	-0.67	0.00055
cpr72ec	-0.67	0.00005
cg31871	-0.67	0.01825
cyp313a1	-0.68	0.00005
cg4842	-0.70	0.00005
cg4928	-0.71	0.01770
cg31664	-0.74	0.03520
cg17211	-0.75	0.00800
cg8654	-0.75	0.00005
hn	-0.76	0.00005
orct2	-0.77	0.00280
cg17127	-0.85	0.04340
cg4019	-0.88	0.00005
cyp4d1	-0.89	0.00900
chea87a	-0.90	0.00330
cpr49ag	-0.96	0.00005
cg13283	-1.00	0.00005
cg8170	-1.00	0.01345
rabx5	-1.13	0.00600
cg14191	-1.20	0.04290
cg11796	-1.22	0.00005
cg17646	-1.22	0.00005
cg15479	-1.23	0.04870
ugt37b1	-1.24	0.01865
cg11453	-1.32	0.01460
cg30050	-1.38	0.01015
cg8317	-1.39	0.00005
clk	-1.41	0.01470
a10	-1.48	0.04745
cheb38c	-1.63	0.02745
chea84a	-2.12	0.03970
cpr72eb	-2.87	0.03940
mir-4917	-7.13	0.00005
yl	-7.13	0.00005
cg41281	-inf	0.00090

## Sheet: DEGs head RNA-seq 48 h
List of statistically significant DEGs identified 48 h after the heat shock (p < 0.05).
DEGs identified also in flies harboring only the driver (heat-responsive genes) have been substracted from this list.
Upregulated genes in green, downregulated genes in red.
Gene symbol	log2 (fold change)	p-value
a5	inf	0.0001
cg11373	inf	0.0001
cg13216	inf	0.0001
cg14113	inf	0.0001
cg14294	inf	0.0021
cg14960	inf	0.0001
cg15283	inf	0.0020
cg15358	inf	0.0001
cg17819	inf	0.0001
cg18418	inf	0.0001
cg31515	inf	0.0015
cg31680	inf	0.0001
cg31813	inf	0.0001
cg32073	inf	0.0003
cg34210	inf	0.0002
cg34274	inf	0.0001
cg42587	inf	0.0013
cg43089	inf	0.0335
cg43090	inf	0.0001
cg44013	inf	0.0001
cg6629	inf	0.0001
cr43412	inf	0.0202
cr44821	inf	0.0030
cr45113	inf	0.0004
osi18	inf	0.0001
send1	inf	0.0008
sfp26ac	inf	0.0001
snorna:u3:9b	inf	0.0410
cg17560	8.4	0.0057
mir-2494	8.4	0.0057
osi6	8.3	0.0001
osi7	7.6	0.0001
osi19	6.7	0.0413
twdlf	6.7	0.0107
cg10910	6.3	0.0440
cyp4g1	6.0	0.0320
cg15731	6.0	0.0082
fad2	5.8	0.0375
cg42704	5.8	0.0107
cg18284	5.6	0.0001
cg31872	5.6	0.0001
cg4702	5.6	0.0001
cg13323	5.4	0.0161
bg642163	5.4	0.0012
cg15635	5.3	0.0045
dyl	5.2	0.0055
acp36de	4.8	0.0488
ttll3b	4.8	0.0236
cg12009	4.7	0.0119
cg9411	4.7	0.0001
cg6118	4.7	0.0001
cg8565	4.7	0.0155
klar	4.7	0.0333
snmrna:438	4.7	0.0333
mst57dc	4.6	0.0008
cg7173	4.6	0.0068
acp26aa	4.6	0.0001
acp26ab	4.6	0.0001
cg30395	4.6	0.0003
cg30008	4.6	0.0432
spn28f	4.4	0.0001
cg7406	4.4	0.0412
cg9702	4.4	0.0033
cg7634	4.3	0.0320
klp59d	4.3	0.0444
tpnc47d	4.3	0.0001
cg43147	4.3	0.0001
cg31559	4.2	0.0031
betatry	4.2	0.0001
cg17472	4.2	0.0146
aqrs	4.1	0.0181
cg32445	4.1	0.0101
cg43319	4.0	0.0183
cg43392	4.0	0.0261
cg8851	4.0	0.0459
mey	4.0	0.0007
cg2150	3.9	0.0079
mst35ba	3.9	0.0410
mst35bb	3.9	0.0410
cg1678	3.9	0.0001
cg4836	3.9	0.0342
cr44389	3.9	0.0005
cheb93a	3.8	0.0295
cg15109	3.8	0.0005
ssp5	3.8	0.0027
jon65aiii	3.8	0.0001
cg12310	3.8	0.0283
cg18581	3.8	0.0283
cg43679	3.8	0.0283
cg3819	3.8	0.0010
cpr65eb	3.8	0.0390
cpr49ab	3.8	0.0001
nyo	3.8	0.0003
klp59c	3.8	0.0355
obp83b	3.7	0.0001
obp22a	3.6	0.0156
cg7813	3.6	0.0020
elof	3.6	0.0161
s-lap7	3.6	0.0038
cg12374	3.5	0.0001
cg4734	3.5	0.0111
cg13905	3.4	0.0007
cg17564	3.4	0.0177
cg44434	3.4	0.0094
cg44435	3.4	0.0094
phae2	3.4	0.0147
cg4706	3.4	0.0088
cg14658	3.4	0.0130
yip7	3.4	0.0001
sfp26ad	3.4	0.0026
cg33109	3.4	0.0028
cg45080	3.4	0.0011
cg13155	3.3	0.0170
ipod	3.3	0.0001
cr32661	3.3	0.0294
alphatry	3.3	0.0001
ppi1	3.3	0.0003
cg14488	3.3	0.0051
cg18635	3.3	0.0051
arp53d	3.3	0.0087
cg31948	3.3	0.0481
jb	3.3	0.0183
cg15128	3.3	0.0013
cg13947	3.2	0.0258
jon65aiv	3.2	0.0001
cg8028	3.2	0.0035
cg15200	3.2	0.0444
cg13309	3.2	0.0069
cg31819	3.2	0.0160
cg1394	3.2	0.0018
cg43175	3.2	0.0004
eif4e-7	3.2	0.0356
cg5043	3.2	0.0255
cg17575	3.1	0.0125
cg15370	3.1	0.0103
cg33339	3.1	0.0347
cg33340	3.1	0.0347
cg15887	3.1	0.0015
cg15306	3.1	0.0169
cg4363	3.1	0.0470
cg15116	3.1	0.0491
phae1	3.1	0.0439
cg9014	3.1	0.0110
cg13627	3.1	0.0003
hsc70-2	3.1	0.0005
jon99ci	3.1	0.0061
cg3124	3.1	0.0499
cg11878	3.1	0.0001
cg4983	3.1	0.0042
lectin-30a	3.1	0.0010
cg9129	3.0	0.0064
cg43439	3.0	0.0318
cr9284	3.0	0.0034
rps19b	3.0	0.0367
cg11018	3.0	0.0194
cg17376	2.9	0.0008
cg15219	2.9	0.0006
cg17672	2.9	0.0056
cg1324	2.9	0.0051
cg31226	2.9	0.0039
sfp53d	2.9	0.0205
cg15631	2.9	0.0220
tengl3	2.9	0.0490
fan	2.9	0.0038
cg15425	2.8	0.0135
cg31624	2.8	0.0011
cg31988	2.8	0.0011
cg3092	2.8	0.0205
cg17377	2.8	0.0006
cg3690	2.8	0.0036
ph4alphane3	2.8	0.0177
ccha2-r	2.8	0.0074
cg34212	2.8	0.0074
cg30039	2.7	0.0102
slbo	2.7	0.0001
cg14282	2.7	0.0464
sems	2.7	0.0258
cg7349	2.7	0.0098
cg1288	2.7	0.0065
cg31681	2.6	0.0226
cr43754	2.6	0.0226
cg13297	2.6	0.0120
vha68-3	2.6	0.0042
s-lap5	2.6	0.0171
cg12963	2.6	0.0088
cg33136	2.6	0.0118
cg13806	2.6	0.0408
cg33704	2.6	0.0321
cg8746	2.6	0.0478
gskt	2.6	0.0478
prosbeta5r1	2.5	0.0459
osi9	2.5	0.0001
cg15043	2.5	0.0002
cg34115	2.5	0.0383
mex1	2.4	0.0060
cg34244	2.4	0.0001
spn100a	2.4	0.0077
cg43134	2.4	0.0024
cg3344	2.4	0.0114
totb	2.3	0.0223
sfp51e	2.3	0.0104
cg6652	2.3	0.0007
cg12964	2.3	0.0009
i-t	2.3	0.0232
cheb38b	2.2	0.0134
jon25bi	2.2	0.0081
cg12983	2.2	0.0018
cg12362	2.2	0.0050
lin-28	2.1	0.0412
cg43355	2.1	0.0282
sala	2.1	0.0282
cg3964	2.1	0.0012
twdlw	2.1	0.0073
lip1	2.1	0.0082
cg5107	2.1	0.0019
cg12164	2.0	0.0064
ect	2.0	0.0001
cg17770	2.0	0.0487
cg13032	2.0	0.0317
cg5024	2.0	0.0281
cpr66cb	2.0	0.0468
cg17047	1.9	0.0408
vha14-2	1.9	0.0432
cg7669	1.9	0.0385
cg13891	1.9	0.0468
jon99fii	1.9	0.0282
decay	1.9	0.0243
cg18869	1.9	0.0136
pglym87	1.8	0.0428
cg13700	1.8	0.0177
cg18530	1.8	0.0333
cg30016	1.8	0.0462
jon99ciii	1.8	0.0072
spn43aa	1.8	0.0068
jhedup	1.8	0.0004
atg8b	1.7	0.0374
cg8236	1.7	0.0325
a10	1.7	0.0021
alphatub85e	1.7	0.0070
abd-a	1.6	0.0069
cg15475	1.6	0.0344
cecb	1.6	0.0321
lcs	1.6	0.0001
cg14609	1.6	0.0301
cg10650	1.6	0.0040
cg3984	1.5	0.0088
veil	1.5	0.0195
cg11854	1.5	0.0001
to	1.5	0.0001
cg12746	1.5	0.0001
cg17470	1.5	0.0122
v(2)k05816	1.5	0.0001
cg13084	1.5	0.0365
cg30371	1.5	0.0185
cg31029	1.5	0.0018
cg14034	1.5	0.0075
def	1.5	0.0062
tsp29fa	1.5	0.0084
cg13978	1.4	0.0217
cg8128	1.4	0.0001
cg4998	1.4	0.0262
cg12911	1.4	0.0449
gste4	1.4	0.0347
cg13646	1.4	0.0001
cpr60d	1.4	0.0001
cg8213	1.3	0.0001
cg43110	1.3	0.0078
cg10764	1.3	0.0389
mal-a1	1.3	0.0092
cg43194	1.3	0.0228
cg33281	1.2	0.0240
cg17083	1.2	0.0494
muc91c	1.2	0.0236
frac	1.1	0.0259
fer2	1.0	0.0001
p5cr-2	1.0	0.0001
cg9733	1.0	0.0001
orco	1.0	0.0333
cg13449	1.0	0.0320
comm3	1.0	0.0001
cg1941	1.0	0.0001
cg1942	1.0	0.0001
ugt35b	0.9	0.0001
Theg	0.9	0.0425
cg33099	0.9	0.0468
cg34314	0.9	0.0001
cyp309a1	0.9	0.0001
cyp309a2	0.9	0.0001
cg5493	0.9	0.0001
obp28a	0.9	0.0355
cg15506	0.9	0.0052
jhamt	0.9	0.0413
lush	0.9	0.0414
cyp4d8	0.8	0.0001
cg3597	0.8	0.0376
cg10924	0.8	0.0003
hsp70bb	0.8	0.0142
cg14275	0.8	0.0001
obp19b	0.8	0.0057
jafrac2	0.8	0.0294
obp56a	0.8	0.0002
pirk	0.8	0.0242
cg3604	0.8	0.0001
asta-r2	0.7	0.0341
cg13840	0.7	0.0001
cg2004	0.7	0.0010
l(1)g0020	0.7	0.0010
ccha2	0.7	0.0001
cg11852	0.7	0.0034
cg3663	0.7	0.0065
cg9759	0.7	0.0115
cg9676	0.7	0.0001
dbi	0.7	0.0035
form3	0.7	0.0035
cg7461	0.7	0.0001
pgant35a	0.7	0.0135
ast	0.7	0.0014
atg4a	0.7	0.0014
cg10026	0.7	0.0002
cg13082	0.7	0.0023
cg8419	0.7	0.0035
b	0.7	0.0003
fmo-2	0.7	0.0002
cg3860	0.6	0.0002
mir-1009	0.6	0.0002
phm	0.6	0.0002
cg18673	0.6	0.0206
mrpl32	0.6	0.0206
aldh	0.6	0.0001
klu	0.6	0.0468
cg15553	0.6	0.0011
jheh1	0.6	0.0001
cg15155	0.6	0.0245
cg5783	0.6	0.0245
galt	0.6	0.0013
pdxk	0.6	0.0002
gste5	0.6	0.0048
cyp4e3	0.6	0.0005
cu	0.6	0.0134
cg10467	0.6	0.0282
cg10469	0.6	0.0282
rdhb	0.6	0.0001
lsd-1	0.6	0.0001
cht5	0.6	0.0180
cg1578	0.6	0.0004
cg18003	0.6	0.0005
pex6	0.6	0.0005
trx-2	0.5	0.0001
cg7724	0.5	0.0013
jana	0.5	0.0072
janb	0.5	0.0072
mlp60a	0.5	0.0005
cg10311	0.5	0.0270
manf	0.5	0.0270
dnt	0.5	0.0114
dup99b	0.5	0.0004
obp99b	0.5	0.0004
tps1	0.5	0.0017
cg9886	0.5	0.0020
cg11044	0.5	0.0282
cg14196	0.5	0.0029
cg9095	0.5	0.0294
cg17244	0.5	0.0005
cg11999	0.5	0.0074
acox57d-p	0.5	0.0010
cg8417	0.5	0.0058
cg6908	0.5	0.0011
cg10560	0.5	0.0010
cg5321	0.5	0.0016
cg12116	0.5	0.0013
babos	0.5	0.0209
hexo2	0.5	0.0416
Fatp3	0.5	0.0072
cg15556	0.5	0.0143
cg11378	0.5	0.0039
cg7296	0.5	0.0149
cg5909	0.5	0.0303
cg10553	0.5	0.0032
obp19d	0.5	0.0026
cg14823	0.5	0.0147
cg1315	0.5	0.0070
cg13551	0.5	0.0226
der-1	0.5	0.0282
cg6178	0.5	0.0217
blos3	0.4	0.0034
cg6852	0.4	0.0034
hsc70-3	0.4	0.0043
cyp4e2	0.4	0.0013
trsn	0.4	0.0071
whd	0.4	0.0071
cg14439	0.4	0.0026
cr44895	0.4	0.0026
cg30197	0.4	0.0056
act87e	0.4	0.0049
gstd3	0.4	0.0041
cg4592	0.4	0.0416
cg13704	0.4	0.0362
cg4095	0.4	0.0114
l(1)g0255	0.4	0.0114
mcm6	0.4	0.0114
cg10863	0.4	0.0050
cg31777	0.4	0.0179
cutlet	0.4	0.0179
cyp6a21	0.4	0.0145
cg31472	0.4	0.0083
cg31473	0.4	0.0083
jheh2	0.4	0.0025
cg42369	0.4	0.0077
cg11961	0.4	0.0100
pebiii	0.4	0.0121
cg15695	0.4	0.0297
cg6567	0.4	0.0406
l(2)01289	0.4	0.0178
cg14694	0.4	0.0091
cg6574	0.4	0.0091
fdh	0.4	0.0091
selr	0.4	0.0091
cg18343	0.4	0.0454
cg10298	0.4	0.0202
cg17917	0.4	0.0202
cg17919	0.4	0.0202
osi20	0.4	0.0202
gal	0.4	0.0431
cg10639	0.4	0.0233
npc2g	0.4	0.0078
npc2h	0.4	0.0078
cg10799	0.4	0.0191
cg42319	0.4	0.0191
cg4716	0.4	0.0191
cat	0.4	0.0063
gste6	0.4	0.0105
cg1441	0.4	0.0089
apf	0.4	0.0267
cg31712	0.4	0.0267
cg5853	0.4	0.0267
cg16820	0.4	0.0062
cg5945	0.4	0.0062
cr45330	0.4	0.0062
snrna:u5:34a	0.4	0.0062
eps-15	0.4	0.0208
gste12	0.4	0.0208
cg5646	0.4	0.0467
cg7365	0.4	0.0430
cg2918	0.4	0.0085
cg12171	0.4	0.0309
pcd	0.4	0.0252
cg5590	0.4	0.0118
tsp42eh	0.4	0.0408
tsp42ei	0.4	0.0408
cg17572	0.4	0.0322
l(2)08717	0.4	0.0139
cg5687	0.4	0.0133
nemy	0.4	0.0387
cg31676	0.4	0.0268
cg2254	0.4	0.0122
mal-a5	0.4	0.0118
mal-a6	0.4	0.0118
cg31997	0.4	0.0209
deltacop	0.4	0.0166
cyp9b2	0.3	0.0132
cathd	0.3	0.0227
bbg	0.3	0.0405
cg18301	0.3	0.0287
lip4	0.3	0.0287
cg5867	0.3	0.0153
cg15531	0.3	0.0429
cg9743	0.3	0.0429
cg9812	0.3	0.0257
cg11889	0.3	0.0285
cg11891	0.3	0.0285
sod	0.3	0.0169
cg7912	0.3	0.0359
cg7920	0.3	0.0359
mfe2	0.3	0.0319
gs1l	0.3	0.0348
vir-1	0.3	0.0257
cg5188	0.3	0.0474
kdelr	0.3	0.0474
cg10178	0.3	0.0450
adam	0.3	0.0294
cyp6w1	0.3	0.0242
pglym78	0.3	0.0327
cg2604	0.3	0.0258
obp56e	0.3	0.0301
obp56f	0.3	0.0301
psh	0.3	0.0420
cg33129	0.3	0.0440
rhogap16f	0.3	0.0417
scu	0.3	0.0417
cg11407	0.3	0.0373
srp54k	0.3	0.0448
cg17928	0.3	0.0480
thiolase	0.3	0.0490
pi4kiiialpha	-0.3	0.0472
bif	-0.3	0.0492
rapgap1	-0.3	0.0453
caps	-0.3	0.0449
stau	-0.3	0.0454
cwo	-0.3	0.0499
wit	-0.3	0.0450
mei-w68	-0.3	0.0393
par-1	-0.3	0.0393
babo	-0.3	0.0439
cg1718	-0.3	0.0394
ryr	-0.3	0.0446
akap200	-0.3	0.0466
cg32625	-0.3	0.0439
pdcd4	-0.3	0.0439
ap-2alpha	-0.3	0.0351
g	-0.3	0.0477
l(1)g0289	-0.3	0.0304
snz	-0.3	0.0466
shg	-0.3	0.0301
herc2	-0.3	0.0272
hyd	-0.3	0.0291
cg9281	-0.3	0.0471
ptp-er	-0.3	0.0455
unc79	-0.3	0.0283
cg34394	-0.3	0.0295
cg30116	-0.3	0.0236
cdc14	-0.3	0.0486
cg4612	-0.3	0.0314
cg42342	-0.3	0.0467
cdep	-0.3	0.0402
cirl	-0.3	0.0197
cbl	-0.3	0.0403
cg2747	-0.3	0.0333
cg13031	-0.3	0.0193
dab	-0.3	0.0193
how	-0.3	0.0435
cg42855	-0.3	0.0247
sik3	-0.3	0.0247
lis-1	-0.3	0.0372
cg32432	-0.3	0.0257
sfl	-0.3	0.0268
cg42732	-0.3	0.0267
roq	-0.3	0.0444
fas1	-0.3	0.0416
meltrin	-0.3	0.0473
rhogap93b	-0.3	0.0175
mir-4955	-0.3	0.0173
trol	-0.3	0.0173
orct	-0.3	0.0243
tomosyn	-0.3	0.0225
gw	-0.3	0.0375
lola	-0.3	0.0451
pre-lola-g	-0.3	0.0451
cg9674	-0.3	0.0236
cg44385	-0.3	0.0431
klp10a	-0.3	0.0431
gish	-0.3	0.0339
cg2256	-0.3	0.0214
ubc-e2h	-0.3	0.0214
bt	-0.3	0.0226
unc-76	-0.3	0.0196
sqd	-0.3	0.0295
homer	-0.3	0.0404
cdi	-0.3	0.0224
cg13917	-0.3	0.0154
ints6	-0.3	0.0421
ckialpha	-0.4	0.0152
reph	-0.4	0.0273
tws	-0.4	0.0270
cg16833	-0.4	0.0241
cg34357	-0.4	0.0210
vvl	-0.4	0.0288
cg8677	-0.4	0.0144
cr45713	-0.4	0.0144
mcr	-0.4	0.0255
poe	-0.4	0.0255
ziz	-0.4	0.0190
cg8949	-0.4	0.0218
cg18808	-0.4	0.0109
dhc64c	-0.4	0.0109
cg42389	-0.4	0.0178
ari-1	-0.4	0.0191
eif3-s9	-0.4	0.0078
corto	-0.4	0.0136
ork1	-0.4	0.0486
PAN3	-0.4	0.0195
spock	-0.4	0.0140
atf3	-0.4	0.0204
nak	-0.4	0.0145
rasgap1	-0.4	0.0272
fru	-0.4	0.0260
cg10631	-0.4	0.0098
sbf	-0.4	0.0436
cg10188	-0.4	0.0283
cg14478	-0.4	0.0156
qkr54b	-0.4	0.0156
cg15628	-0.4	0.0342
cg7337	-0.4	0.0100
osa	-0.4	0.0093
kek5	-0.4	0.0326
cg5521	-0.4	0.0154
cg43954	-0.4	0.0243
lasp	-0.4	0.0243
cg9086	-0.4	0.0448
lrrk	-0.4	0.0156
limk1	-0.4	0.0200
b4	-0.4	0.0104
cyp18a1	-0.4	0.0373
cos	-0.4	0.0228
mesr4	-0.4	0.0124
liprin-alpha	-0.4	0.0217
sty	-0.4	0.0285
sin3a	-0.4	0.0241
shep	-0.4	0.0133
cr44392	-0.4	0.0082
tweek	-0.4	0.0082
cam	-0.4	0.0485
cr43900	-0.4	0.0485
bun	-0.4	0.0141
cg14619	-0.4	0.0365
sdc	-0.4	0.0284
faf	-0.4	0.0114
wap	-0.4	0.0243
lilli	-0.4	0.0124
tou	-0.4	0.0387
atg2	-0.4	0.0040
g9a	-0.4	0.0129
ae2	-0.4	0.0088
cg14937	-0.4	0.0052
crol	-0.4	0.0052
sba	-0.4	0.0089
cg43102	-0.4	0.0077
cg31324	-0.4	0.0338
tinc	-0.4	0.0167
gfrl	-0.4	0.0419
ed	-0.4	0.0089
cg43367	-0.4	0.0324
cg14741	-0.4	0.0053
cg43707	-0.4	0.0125
unc-5	-0.4	0.0491
ctp	-0.4	0.0176
pka-c1	-0.4	0.0034
cg14438	-0.4	0.0066
cyct	-0.4	0.0099
cg43143	-0.4	0.0226
bruce	-0.4	0.0028
cg8219	-0.4	0.0125
trn	-0.4	0.0125
not1	-0.4	0.0257
tbh	-0.4	0.0112
cg4554	-0.4	0.0352
atpalpha	-0.4	0.0243
rudhira	-0.4	0.0089
ank2	-0.4	0.0475
cg44195	-0.4	0.0475
csw	-0.4	0.0224
plexa	-0.4	0.0095
cg40485	-0.4	0.0054
pde11	-0.4	0.0339
cg13912	-0.4	0.0402
rbcn-3a	-0.4	0.0133
fz2	-0.4	0.0096
unc80	-0.4	0.0031
scyl	-0.4	0.0050
mld	-0.4	0.0486
cg6123	-0.4	0.0081
abl	-0.4	0.0054
nlg4	-0.4	0.0128
cpsf100	-0.4	0.0126
pkc98e	-0.4	0.0126
psq	-0.4	0.0046
cno	-0.4	0.0086
prosbeta2r2	-0.4	0.0086
jing	-0.4	0.0120
cg9003	-0.4	0.0079
apc	-0.4	0.0017
kug	-0.4	0.0081
cg34380	-0.4	0.0061
atg1	-0.4	0.0130
cg13843	-0.4	0.0087
efa6	-0.4	0.0087
cg33229	-0.4	0.0132
cr42862	-0.4	0.0132
rab3-gef	-0.4	0.0049
vn	-0.4	0.0386
cg9005	-0.4	0.0029
eip75b	-0.4	0.0071
dscam1	-0.4	0.0065
khc-73	-0.4	0.0029
cg5516	-0.4	0.0171
sap47	-0.4	0.0171
spn	-0.4	0.0022
tty	-0.4	0.0020
jvl	-0.4	0.0316
cg16711	-0.4	0.0242
5-ht7	-0.4	0.0368
stj	-0.4	0.0095
cg14509	-0.4	0.0064
nonc	-0.4	0.0471
ih	-0.4	0.0148
cg42313	-0.5	0.0399
hers	-0.5	0.0035
cka	-0.5	0.0469
cg16791	-0.5	0.0030
cg42613	-0.5	0.0104
cg43732	-0.5	0.0104
prosap	-0.5	0.0099
cg8184	-0.5	0.0011
cg3523	-0.5	0.0103
l(1)g0148	-0.5	0.0068
chn	-0.5	0.0035
cg32204	-0.5	0.0197
ptp99a	-0.5	0.0032
wnk	-0.5	0.0014
cg44037	-0.5	0.0041
svp	-0.5	0.0041
foxo	-0.5	0.0029
lid	-0.5	0.0029
pyd	-0.5	0.0035
afti	-0.5	0.0296
dpr14	-0.5	0.0453
eys	-0.5	0.0455
cg9932	-0.5	0.0013
nlg1	-0.5	0.0426
cic	-0.5	0.0029
ssdp	-0.5	0.0048
drak	-0.5	0.0490
cg2186	-0.5	0.0038
ten-m	-0.5	0.0013
cg30497	-0.5	0.0011
cg45093	-0.5	0.0011
simj	-0.5	0.0051
gug	-0.5	0.0040
gluclalpha	-0.5	0.0110
ctrip	-0.5	0.0085
hus1-like	-0.5	0.0085
nop5	-0.5	0.0242
tna	-0.5	0.0098
slik	-0.5	0.0108
sbb	-0.5	0.0042
mbs	-0.5	0.0028
mub	-0.5	0.0055
fbx011	-0.5	0.0036
cr33963	-0.5	0.0174
tis11	-0.5	0.0174
hs3st-a	-0.5	0.0088
rhogapp190	-0.5	0.0015
cg43232	-0.5	0.0128
hrb27c	-0.5	0.0128
cg9727	-0.5	0.0025
liprin-gamma	-0.5	0.0019
cr43963	-0.5	0.0235
smr	-0.5	0.0235
ftz-f1	-0.5	0.0383
met	-0.5	0.0062
cg15186	-0.5	0.0256
hiw	-0.5	0.0027
side	-0.5	0.0028
wdb	-0.5	0.0021
nfat	-0.5	0.0209
cg31998	-0.5	0.0019
tai	-0.5	0.0012
cg5059	-0.5	0.0495
jarid2	-0.5	0.0155
ptip	-0.5	0.0070
epac	-0.5	0.0190
ecr	-0.5	0.0081
cg13624	-0.5	0.0019
cg2865	-0.5	0.0170
drep-2	-0.5	0.0339
cg11138	-0.5	0.0011
cg32647	-0.5	0.0474
sr	-0.5	0.0224
apkc	-0.5	0.0125
cadn	-0.5	0.0019
dgk	-0.5	0.0261
cg9425	-0.5	0.0005
unr	-0.5	0.0007
src64b	-0.5	0.0062
cpr49ag	-0.5	0.0074
atg17	-0.5	0.0001
cg34347	-0.5	0.0024
cg7203	-0.6	0.0003
cg7214	-0.6	0.0003
e(pc)	-0.6	0.0003
su(z)2	-0.6	0.0009
thor	-0.6	0.0002
cg17075	-0.6	0.0226
rno	-0.6	0.0003
cg43783	-0.6	0.0415
orb2	-0.6	0.0415
mnn1	-0.6	0.0018
cg17193	-0.6	0.0320
cg10289	-0.6	0.0033
dlp	-0.6	0.0043
skip	-0.6	0.0020
dcp2	-0.6	0.0082
cg43689	-0.6	0.0447
crp	-0.6	0.0013
cg43736	-0.6	0.0060
cg32700	-0.6	0.0210
cg13185	-0.6	0.0013
cg43675	-0.6	0.0013
cg45050	-0.6	0.0013
dp	-0.6	0.0006
l(3)l1231	-0.6	0.0002
atx2	-0.6	0.0014
rdgb	-0.6	0.0010
cg10777	-0.6	0.0001
spoon	-0.6	0.0003
pigs	-0.6	0.0039
dscam4	-0.6	0.0065
cg17124	-0.6	0.0033
4ehp	-0.6	0.0085
syx1a	-0.6	0.0085
cg10543	-0.6	0.0148
cana-14f	-0.6	0.0005
gpp	-0.6	0.0006
alk	-0.6	0.0106
cr44092	-0.6	0.0040
mask	-0.6	0.0040
cngl	-0.6	0.0001
appl	-0.6	0.0157
dj-1alpha	-0.6	0.0005
AGO1	-0.6	0.0005
jim	-0.6	0.0035
enc	-0.6	0.0004
rdh	-0.6	0.0004
kis	-0.6	0.0003
cg10019	-0.6	0.0365
a6	-0.6	0.0033
cg32809	-0.6	0.0033
heph	-0.6	0.0023
bchs	-0.6	0.0001
cr45102	-0.6	0.0004
mnt	-0.6	0.0004
cg17211	-0.7	0.0266
mamo	-0.7	0.0001
ca-beta	-0.7	0.0001
cr42549	-0.7	0.0005
mura	-0.7	0.0005
glut4ef	-0.7	0.0001
trf2	-0.7	0.0010
dikar	-0.7	0.0001
haf	-0.7	0.0391
w	-0.7	0.0269
cg14441	-0.7	0.0002
rbp	-0.7	0.0002
nf1	-0.7	0.0001
adar	-0.7	0.0022
cg42666	-0.7	0.0022
cg12054	-0.7	0.0001
trx	-0.7	0.0001
hipk	-0.7	0.0002
inr	-0.7	0.0003
snoo	-0.7	0.0462
cg11360	-0.7	0.0168
cg17816	-0.7	0.0006
hang	-0.7	0.0183
octbeta1r	-0.7	0.0275
unk	-0.7	0.0027
spt20	-0.7	0.0164
skd	-0.7	0.0001
cg32767	-0.7	0.0005
fend	-0.7	0.0032
nmo	-0.7	0.0053
sm	-0.7	0.0492
mglur	-0.7	0.0099
nej	-0.7	0.0001
cr43958	-0.7	0.0077
thd1	-0.7	0.0077
cg5890	-0.7	0.0145
ps	-0.7	0.0001
upset	-0.7	0.0001
cg42346	-0.7	0.0061
cr44997	-0.7	0.0061
tlk	-0.7	0.0001
pum	-0.7	0.0001
cg2608	-0.8	0.0097
snorna:me28s-c2645a	-0.8	0.0097
snorna:me28s-c2645b	-0.8	0.0097
uhg3	-0.8	0.0097
cg11873	-0.8	0.0042
pcx	-0.8	0.0061
cg34327	-0.8	0.0429
mam	-0.8	0.0219
ches-1-like	-0.8	0.0001
cg6675	-0.8	0.0004
cg34401	-0.8	0.0001
cg43778	-0.8	0.0274
nacp60e	-0.8	0.0199
wech	-0.8	0.0001
cg14446	-0.8	0.0072
brat	-0.8	0.0060
lrp1	-0.8	0.0001
eip93f	-0.8	0.0001
cg34356	-0.8	0.0019
cg18265	-0.9	0.0003
cg8745	-0.9	0.0009
spen	-1.0	0.0001
mei-p26	-1.0	0.0001
cg11505	-1.0	0.0005
cg14459	-1.1	0.0174
ca-alpha1t	-1.1	0.0006
cg43444	-1.1	0.0001
cr43960	-1.2	0.0001
ten-a	-1.2	0.0001
bru-3	-1.2	0.0001
cg45263	-1.2	0.0209
rdl	-1.2	0.0054
cg42232	-1.2	0.0028
acp1	-1.3	0.0421
cr45758	-1.3	0.0262
cr44999	-1.3	0.0075
dm	-1.3	0.0075
ceca1	-1.4	0.0290
ceca2	-1.4	0.0290
nachralpha1	-1.8	0.0005
cr44738	-1.8	0.0378
sfp60f	-2.2	0.0229
inx5	-4.2	0.0034
mir-4959	-4.2	0.0034
