# Supplementary material for: Maintenance of mitochondrial integrity in midbrain dopaminergic neurons governed by a conserved developmental transcription factor
Source: Nat Commun. 2022 Mar 17;13:1426. doi: 10.1038/s41467-022-29075-0 (PMC8931002; doi:10.1038/s41467-022-29075-0)
Supplement: Supplementary file 6 — Supplementary Data 3 [file 41467_2022_29075_MOESM6_ESM.xlsx]

## Sheet: Fer2 bona fide direct targets
Supplementary Data 3. List of the 26 bona fide Fer2 direct transcriptional targets and of the fly lines used in the screening.
List of the 26 bona fide Fer2 direct transcriptional targets (Fig. 4c).
Gene informations		ChIP-seq	whole-head RNA-seq
Gene symbol	Molecular function	Peak position	log2 (fold change)	p-value
ae2	transmembrane protein	Intron	-0.4	0.0088
Appl	other	Promoter	-0.6	0.0157
B4	other	Intron	-0.4	0.0104
CadN	other	Downstream	-0.5	0.0019
cdi	kinase	Intron	-0.3	0.0224
cg1578	unknown	Upstream	0.3	0.0447
cg34357	receptor	Exon	-0.4	0.0210
cg4998	unknown	Upstream	1.4	0.0262
Eip75B	TF/chromatin	Downstream	-0.4	0.0071
Eip93F	TF/chromatin	Intron	-0.8	0.0001
ftz-f1	TF/chromatin	Intron	-0.5	0.0383
gpp	TF/chromatin	Intron	-0.6	0.0006
Ih	channel	Upstream	-0.4	0.0148
msi	RNA metabolism	Upstream	-0.8	0.0020
osa	TF/chromatin	Intron	-0.4	0.0093
PAN3	RNA metabolism	Intergenic	-0.4	0.0195
rapGAP1	signaling	Intron	-0.3	0.0453
rhoGAP93B	signaling	Intron	-0.3	0.0175
sba	TF/chromatin	Intron	-0.4	0.0089
skd	TF/chromatin	Intron	-0.7	0.0001
Smr	TF/chromatin	Intron	-0.5	0.0235
Snoo	TF/chromatin	Intron	-0.7	0.0462
sty	signaling	Intron	-0.4	0.0285
Theg	unknown	Intergenic	0.9	0.0425
Tlk	kinase	Intron	-0.7	0.0001
tna	unknow	Intron	-0.5	0.0098

## Sheet: Fer2 direct targets screening
List of the fly lines used in the screening for PAM neuron survival (Fig. 4f).
Gene symbol	RNAi/OE	Line	Stock #	Stock centre	number of PAM neurons (% of control)	Adjusted p-value	References
Appl	OE	UAS-Appl	38403	Bloomington	98.79	0.9998	Torroja, L., Packard, M., Gorczyca, M., White, K., & Budnik, V. (1999). The Drosophila β-amyloid precursor protein homolog promotes synapse differentiation at the neuromuscular junction. Journal of Neuroscience, 19(18), 7793-7803.
B4	OE	UAS-B4		Ernst Hafen, ETH Zurich, Switzerland	75.31	<0.0001	Sotillos, S., Roch, F., & Campuzano, S. (1997). The metalloprotease-disintegrin Kuzbanian participates in Notch activation during growth and patterning of Drosophila imaginal discs. Development, 124(23), 4769-4779.
CadN	OE	UAS-CadN		Chi-Hon Lee, NIH, Bethesda, USA	98.5	0.9998	Ting, C. Y., Yonekura, S., Chung, P., Hsu, S. N., Robertson, H. M., Chiba, A., & Lee, C. H. (2005). Drosophila N-cadherin functions in the first stage of the two-stage layer-selection process of R7 photoreceptor afferents.
cg34357	OE	P{GSV6}	201616	Kyoto Stock Center (DGRC)	78.77	0.0010
cg4998	RNAi	GD	36078	Bloomington	75.22	<0.0001	Dietzl, G., Chen, D., Schnorrer, F., Su, K. C., Barinova, Y., Fellner, M., ... & Dickson, B. J. (2007). A genome-wide transgenic RNAi library for conditional gene inactivation in Drosophila. Nature, 448(7150), 151-156.
Eip75B	OE	UAS-Eip75B	F002207	FlyORF	87.97	0.4768	Bischof, J., Sheils, E. M., Björklund, M., & Basler, K. (2014). Generation of a transgenic ORFeome library in Drosophila. Nature protocols, 9(7), 1607-1620.
Eip93F	OE	UAS-Eip93F	F000587	FlyORF	93.69	0.9943	Pahl, M. C., Doyle, S. E., & Siegrist, S. E. (2019). E93 integrates neuroblast intrinsic state with developmental time to terminate MB neurogenesis via autophagy. Current Biology, 29(5), 750-762.
ftz-f1	OE	UAS-ftz-f1	64422	Bloomington	87.76	0.0028	Talamillo, A., Herboso, L., Pirone, L., Pérez, C., Gonzalez, M., Sánchez, J., ... & Barrio, R. (2013). Scavenger receptors mediate the role of SUMO and Ftz-f1 in Drosophila steroidogenesis. PLoS genetics, 9(4), e1003473.
Ih	OE	UAS-Ih		Junhai Han, Southeast University, China	104.7	0.9991	Hu, W., Wang, T., Wang, X., & Han, J. (2015). Ih channels control feedback regulation from amacrine cells to photoreceptors. PLoS biology, 13(4), e1002115.
msi	OE	UAS-msi	F004549	FlyORF	113.3	0.2933	Sharma, A., Akagi, K., Pattavina, B., Wilson, K. A., Nelson, C., Watson, M., ... & Kapahi, P. (2020). Musashi expression in intestinal stem cells attenuates radiation-induced decline in intestinal permeability and survival in Drosophila. Scientific reports, 10(1), 1-16.
osa	OE	UAS-osa	5948	Bloomington	76.69	0.0065	Collins, R. T., Furukawa, T., Tanese, N., & Treisman, J. E. (1999). Osa associates with the Brahma chromatin remodeling complex and promotes the activation of some target genes. The EMBO journal, 18(24), 7029-7040.
rapGAP1	OE	UAS-rapGAP1	F002433	FlyORF	107	0.9597	Bischof, J., Sheils, E. M., Björklund, M., & Basler, K. (2014). Generation of a transgenic ORFeome library in Drosophila. Nature protocols, 9(7), 1607-1620.
rhoGAP93B	OE	P{EPgy2}	19720	Bloomington	86.58	0.0634	Bellen, H. J., Levis, R. W., Liao, G., He, Y., Carlson, J. W., Tsang, G., ... & Spradling, A. C. (2004). The BDGP gene disruption project: single transposon insertions associated with 40% of Drosophila genes. Genetics, 167(2), 761-781.
Snoo	OE	P{GSV1}	43491	Bloomington	83.54	0.0013	Molnar, C., López-Varea, A., Hernández, R., & de Celis, J. F. (2006). A gain-of-function screen identifying genes required for vein formation in the Drosophila melanogaster wing. Genetics, 174(3), 1635-1659.
sty	OE	UAS-sty	20670	Bloomington	95.91	0.9988	Franciscovich, A. L., Mortimer, A. V., Freeman, A. A., Gu, J., & Sanyal, S. (2008). Overexpression screen in Drosophila identifies neuronal roles of GSK-3β/shaggy as a regulator of AP-1-dependent developmental plasticity. Genetics, 180(4), 2057-2071.
Tlk	OE	UAS-Tlk	29964	Bloomington	84.69	0.0882	Zhang, Y., Cai, R., Zhou, R., Li, Y., & Liu, L. (2016). Tousled-like kinase mediated a new type of cell death pathway in Drosophila. Cell Death & Differentiation, 23(1), 146-157.
tna	OE	P{GSV6}	202750	Kyoto Stock Center (DGRC)	103.1	0.9995	Muramatsu, K., Peyre, J., Kawahara, Y., Masuda, O., Matsuo, T., Shin-i, T., Kohara, Y., Hayashi, S., Aigaki, T. (2007.6.13). GS vector insertion sites, flanking regions.
