# Supplementary material for: Maintenance of mitochondrial integrity in midbrain dopaminergic neurons governed by a conserved developmental transcription factor
Source: Nat Commun. 2022 Mar 17;13:1426. doi: 10.1038/s41467-022-29075-0 (PMC8931002; doi:10.1038/s41467-022-29075-0)
Supplement: Supplementary file 7 — Supplementary Data 4 [file 41467_2022_29075_MOESM7_ESM.xlsx]

## Sheet: DEG PAM-specific RNAseq
Supplementary Data 4. List of differentially expressed genes (DEGs) in the PAM neuron-specific RNA-seq.
List of statistically significant DEGs (p < 0.01).
Upregulated genes in green, downregulated genes in orange.
Gene symbol	log2 (fold change)	p-value
Xxylt	8.7	0.0001
FMRFa	8.5	0.0005
CG13603	8.0	0.0009
Sdhaf3	7.8	0.0009
ND-15	7.7	0.0016
CG7639	7.6	0.0011
CG34163	7.4	0.0023
GABPI	7.4	0.0026
Kap-alpha1	7.2	0.0021
Cchl	7.2	0.0037
CG5867	7.2	0.0011
CG1161	7.0	0.0039
CG15111	7.0	0.0025
Sod2	6.9	0.0029
CG8818	6.8	0.0040
Non2	6.7	0.0070
ReepB	6.7	0.0071
CG5037	6.6	0.0066
TTLL5	6.4	0.0047
Ppt2	6.4	0.0085
CG4045	6.4	0.0066
CG34136	6.4	0.0095
Srp14	6.4	0.0089
Yippee	6.1	0.0093
l(1)G0196	-6.2	0.0057
Ssdp	-6.4	0.0091
sei	-6.5	0.0098
Gdap2	-6.6	0.0084
Rbp1-like	-6.7	0.0079
wal	-6.7	0.0099
stx	-6.7	0.0090
H	-6.8	0.0086
Npc2a	-6.9	0.0098
CG17746	-6.9	0.0088
fdl	-6.9	0.0094
CG9815	-6.9	0.0098
Cubn	-7.0	0.0088
Zasp67	-7.0	0.0089
lcs	-7.0	0.0097
CG8578	-7.0	0.0099
sina	-7.1	0.0094
CG9641	-7.1	0.0084
CG34367	-7.1	0.0086
gt	-7.1	0.0094
GAPcenA	-7.1	0.0083
eIF2α	-7.1	0.0084
CG9314	-7.2	0.0066
Mst84Db	-7.2	0.0071
CG11927	-7.2	0.0068
Klp10A	-7.2	0.0069
ball	-7.2	0.0057
Arl6IP1	-7.2	0.0062
Tsp42Ej	-7.3	0.0049
CG17385	-7.3	0.0092
eIF2Bα	-7.3	0.0068
CG32640	-7.3	0.0056
CG13337	-7.3	0.0058
Gasz	-7.3	0.0048
Ada2b	-7.3	0.0062
CG32641	-7.3	0.0053
CG31360	-7.3	0.0071
Son	-7.3	0.0062
CG42541	-7.4	0.0040
ns2	-7.4	0.0055
CG15201	-7.4	0.0053
CG14969	-7.4	0.0055
Grip91	-7.4	0.0041
CG15168	-7.4	0.0049
CG8281	-7.5	0.0058
CG14818	-7.5	0.0046
mRpS35	-7.5	0.0047
TfIIEalpha	-7.5	0.0047
CG34355	-7.5	0.0055
5-HT1A	-7.5	0.0038
NitFhit	-7.6	0.0046
CG14613	-7.6	0.0046
nAChRβ2	-7.7	0.0036
CG1598	-7.7	0.0040
Ranbp21	-7.8	0.0026
CG12773	-7.8	0.0030
Cwc25	-7.8	0.0024
Slob	-7.8	0.0032
barc	-7.8	0.0030
mRpL32	-7.8	0.0030
yki	-7.8	0.0035
CG17493	-7.9	0.0025
CG5532	-7.9	0.0029
pcm	-7.9	0.0028
CG6420	-7.9	0.0034
Crag	-7.9	0.0026
CG7492	-8.0	0.0020
CG8067	-8.0	0.0023
CG13604	-8.0	0.0023
CG8004	-8.1	0.0019
CG4025	-8.1	0.0025
cenB1A	-8.1	0.0014
Uhg3	-8.1	0.0017
CG15107	-8.1	0.0013
Yip1d1	-8.2	0.0015
viaf	-8.2	0.0013
vimar	-8.2	0.0019
ics	-8.2	0.0014
CG13737	-8.3	0.0013
CG3309	-8.4	0.0014
Nup205	-8.4	0.0012
DCP1	-8.4	0.0010
mRpL21	-8.5	0.0010
CG15118	-8.5	0.0011
tank	-8.5	0.0005
Bap55	-8.5	0.0008
JMJD4	-8.5	0.0010
ths	-8.6	0.0011
CG17982	-8.6	0.0007
GCS2β	-8.6	0.0006
Ankle2	-8.7	0.0006
RhoBTB	-8.8	0.0005
CaBP1	-8.8	0.0004
CNMaR	-8.9	0.0005
ghi	-8.9	0.0005
Tango9	-9.0	0.0003
CG34353	-9.1	0.0002
Mpi	-9.2	0.0002
Egm	-9.2	0.0003
Vhl	-9.3	0.0002
CG4078	-9.4	0.0001
CG3149	-9.5	0.0001
TM9SF4	-9.8	<0.0001
TfIIA-S	-10.0	<0.0001
GlcAT-S	-10.0	<0.0001
CG9109	-10.5	<0.0001
Pex13	-10.9	<0.0001
cni	-11.4	<0.0001
