# Supplementary material for: Maintenance of mitochondrial integrity in midbrain dopaminergic neurons governed by a conserved developmental transcription factor
Source: Nat Commun. 2022 Mar 17;13:1426. doi: 10.1038/s41467-022-29075-0 (PMC8931002; doi:10.1038/s41467-022-29075-0)
Supplement: Supplementary file 8 — Supplementary Data 5 [file 41467_2022_29075_MOESM8_ESM.xlsx]

## Sheet: UP
Supplementary Data 5. Clusters of enriched GO terms among up-regulated and down-regulated DEGs in PAM RNA-seq.
GroupID	Category	Term	Description	LogP	Log(q-value)	InTerm_InList	Genes	Symbols
1_Summary	GO Biological Processes	GO:0007005	mitochondrion organization	-4.22604	-0.130698	5/531	1352,4725,6648,25813,57001,3052,9374	COX10,NDUFS5,SOD2,SAMM50,SDHAF3,HCCS,PPT2
1_Member	GO Biological Processes	GO:0007005	mitochondrion organization	-4.22604	-0.130698	5/531	1352,4725,6648,25813,57001	COX10,NDUFS5,SOD2,SAMM50,SDHAF3
1_Member	GO Cellular Components	GO:0005740	mitochondrial envelope	-3.55334	0	5/739	1352,3052,4725,25813,57001	COX10,HCCS,NDUFS5,SAMM50,SDHAF3
1_Member	GO Cellular Components	GO:0031966	mitochondrial membrane	-2.63536	0	4/698	1352,3052,4725,25813	COX10,HCCS,NDUFS5,SAMM50
1_Member	GO Cellular Components	GO:0005743	mitochondrial inner membrane	-2.17794	0	3/473	1352,3052,4725	COX10,HCCS,NDUFS5
1_Member	GO Cellular Components	GO:0019866	organelle inner membrane	-2.03798	0	3/532	1352,3052,4725	COX10,HCCS,NDUFS5
1_Member	GO Biological Processes	GO:0009150	purine ribonucleotide metabolic process	-2.01379	0	3/543	1352,4725,9374	COX10,NDUFS5,PPT2
1_Member	GO Biological Processes	GO:0009259	ribonucleotide metabolic process	-1.98165	0	3/558	1352,4725,9374	COX10,NDUFS5,PPT2
1_Member	GO Biological Processes	GO:0006163	purine nucleotide metabolic process	-1.94433	0	3/576	1352,4725,9374	COX10,NDUFS5,PPT2
1_Member	GO Biological Processes	GO:0019693	ribose phosphate metabolic process	-1.94026	0	3/578	1352,4725,9374	COX10,NDUFS5,PPT2
1_Member	GO Biological Processes	GO:0072521	purine-containing compound metabolic process	-1.87154	0	3/613	1352,4725,9374	COX10,NDUFS5,PPT2
1_Member	GO Biological Processes	GO:0009117	nucleotide metabolic process	-1.70203	0	3/710	1352,4725,9374	COX10,NDUFS5,PPT2
1_Member	GO Biological Processes	GO:0006753	nucleoside phosphate metabolic process	-1.69083	0	3/717	1352,4725,9374	COX10,NDUFS5,PPT2
1_Member	GO Molecular Functions	GO:0016491	oxidoreductase activity	-1.63665	0	3/752	1352,4725,6648	COX10,NDUFS5,SOD2
2_Summary	GO Biological Processes	GO:0033108	mitochondrial respiratory chain complex assembly	-4.18026	-0.130698	3/96	4725,25813,57001	NDUFS5,SAMM50,SDHAF3
2_Member	GO Biological Processes	GO:0033108	mitochondrial respiratory chain complex assembly	-4.18026	-0.130698	3/96	4725,25813,57001	NDUFS5,SAMM50,SDHAF3
3_Summary	GO Biological Processes	GO:0090150	establishment of protein localization to membrane	-2.6006	0	3/334	6727,25813,254887,23633	SRP14,SAMM50,ZDHHC23,KPNA6
3_Member	GO Biological Processes	GO:0090150	establishment of protein localization to membrane	-2.6006	0	3/334	6727,25813,254887	SRP14,SAMM50,ZDHHC23
3_Member	GO Biological Processes	GO:0006605	protein targeting	-2.28695	0	3/432	6727,25813,254887	SRP14,SAMM50,ZDHHC23
3_Member	GO Biological Processes	GO:0072594	establishment of protein localization to organelle	-2.00081	0	3/549	6727,23633,25813	SRP14,KPNA6,SAMM50
3_Member	GO Biological Processes	GO:0072657	protein localization to membrane	-1.85271	0	3/623	6727,25813,254887	SRP14,SAMM50,ZDHHC23

## Sheet: DOWN
GroupID	Category	Term	Description	LogP	Log(q-value)	InTerm_InList	Genes	Symbols
1_Summary	GO Biological Processes	GO:0006415	translational termination	-3.20506	0	4/104	60488,64983,65094,219927,3796,1965,1967,54464,120526,847,10651,28976,51522,79133	MRPS35,MRPL32,JMJD4,MRPL21,KIF2A,EIF2S1,EIF2B1,XRN1,DNAJC24,CAT,MTX2,ACAD9,TMEM14C,NDUFAF5
1_Member	GO Biological Processes	GO:0006415	translational termination	-3.20506	0	4/104	60488,64983,65094,219927	MRPS35,MRPL32,JMJD4,MRPL21
1_Member	GO Biological Processes	GO:0032984	protein-containing complex disassembly	-2.07681	0	5/335	3796,60488,64983,65094,219927	KIF2A,MRPS35,MRPL32,JMJD4,MRPL21
1_Member	GO Biological Processes	GO:0043043	peptide biosynthetic process	-2.19537	0	8/740	1965,1967,54464,60488,64983,65094,120526,219927	EIF2S1,EIF2B1,XRN1,MRPS35,MRPL32,JMJD4,DNAJC24,MRPL21
1_Member	GO Cellular Components	GO:0005740	mitochondrial envelope	-2.19878	0	8/739	847,10651,28976,51522,60488,64983,79133,219927	CAT,MTX2,ACAD9,TMEM14C,MRPS35,MRPL32,NDUFAF5,MRPL21
1_Member	GO Biological Processes	GO:0006412	translation	-2.28278	0	8/715	1965,1967,54464,60488,64983,65094,120526,219927	EIF2S1,EIF2B1,XRN1,MRPS35,MRPL32,JMJD4,DNAJC24,MRPL21
1_Member	GO Biological Processes	GO:0070126	mitochondrial translational termination	-2.346	0	3/89	60488,64983,219927	MRPS35,MRPL32,MRPL21
1_Member	GO Cellular Components	GO:0005743	mitochondrial inner membrane	-2.06908	0	6/473	28976,51522,60488,64983,79133,219927	ACAD9,TMEM14C,MRPS35,MRPL32,NDUFAF5,MRPL21
1_Member	GO Cellular Components	GO:0005761	mitochondrial ribosome	-2.37364	0	3/87	60488,64983,219927	MRPS35,MRPL32,MRPL21
1_Member	GO Cellular Components	GO:0000313	organellar ribosome	-2.37364	0	3/87	60488,64983,219927	MRPS35,MRPL32,MRPL21
1_Member	GO Biological Processes	GO:0006414	translational elongation	-2.79584	0	4/134	60488,64983,120526,219927	MRPS35,MRPL32,DNAJC24,MRPL21
1_Member	GO Biological Processes	GO:0043624	cellular protein complex disassembly	-2.86987	0	5/218	3796,60488,64983,65094,219927	KIF2A,MRPS35,MRPL32,JMJD4,MRPL21
1_Member	GO Biological Processes	GO:0070125	mitochondrial translational elongation	-2.346	0	3/89	60488,64983,219927	MRPS35,MRPL32,MRPL21
2_Summary	GO Cellular Components	GO:0044437	vacuolar part	-2.88533	0	8/570	3074,7056,8029,10577,28962,54834,54978,55332,847	HEXB,THBD,CUBN,NPC2,OSTM1,GDAP2,SLC35F6,DRAM1,CAT
2_Member	GO Cellular Components	GO:0044437	vacuolar part	-2.88533	0	8/570	3074,7056,8029,10577,28962,54834,54978,55332	HEXB,THBD,CUBN,NPC2,OSTM1,GDAP2,SLC35F6,DRAM1
2_Member	GO Cellular Components	GO:0005773	vacuole	-2.5982	0	9/781	847,3074,7056,8029,10577,28962,54834,54978,55332	CAT,HEXB,THBD,CUBN,NPC2,OSTM1,GDAP2,SLC35F6,DRAM1
2_Member	GO Cellular Components	GO:0005764	lysosome	-2.39334	0	8/685	847,3074,8029,10577,28962,54834,54978,55332	CAT,HEXB,CUBN,NPC2,OSTM1,GDAP2,SLC35F6,DRAM1
2_Member	GO Cellular Components	GO:0000323	lytic vacuole	-2.38955	0	8/686	847,3074,8029,10577,28962,54834,54978,55332	CAT,HEXB,CUBN,NPC2,OSTM1,GDAP2,SLC35F6,DRAM1
2_Member	GO Cellular Components	GO:0005774	vacuolar membrane	-2.33789	0	6/415	7056,8029,28962,54834,54978,55332	THBD,CUBN,OSTM1,GDAP2,SLC35F6,DRAM1
2_Member	GO Cellular Components	GO:0043202	lysosomal lumen	-2.26701	0	3/95	3074,8029,10577	HEXB,CUBN,NPC2
3_Summary	GO Molecular Functions	GO:0017137	Rab GTPase binding	-2.37758	0	4/175	9910,23527,55667,414918	RABGAP1L,ACAP2,DENND4C,DENND6B
3_Member	GO Molecular Functions	GO:0017137	Rab GTPase binding	-2.37758	0	4/175	9910,23527,55667,414918	RABGAP1L,ACAP2,DENND4C,DENND6B
4_Summary	GO Biological Processes	GO:0009408	response to heat	-2.3601	0	4/177	1068,1965,1967,23165	CETN1,EIF2S1,EIF2B1,NUP205
4_Member	GO Biological Processes	GO:0009408	response to heat	-2.3601	0	4/177	1068,1965,1967,23165	CETN1,EIF2S1,EIF2B1,NUP205
5_Summary	GO Biological Processes	GO:0051168	nuclear export	-2.34286	0	4/194	5494,6432,23165,57510	PPM1A,SRSF7,NUP205,XPO5
5_Member	GO Biological Processes	GO:0051168	nuclear export	-2.22019	0	4/194	5494,6432,23165,57510	PPM1A,SRSF7,NUP205,XPO5
6_Summary	GO Biological Processes	GO:0098739	import across plasma membrane	-2.09146	0	3/110	3757,23204,84561	KCNH2,ARL6IP1,SLC12A8
6_Member	GO Biological Processes	GO:0098739	import across plasma membrane	-2.09146	0	3/110	3757,23204,84561	KCNH2,ARL6IP1,SLC12A8
