# Supplementary material for: Maintenance of mitochondrial integrity in midbrain dopaminergic neurons governed by a conserved developmental transcription factor
Source: Nat Commun. 2022 Mar 17;13:1426. doi: 10.1038/s41467-022-29075-0 (PMC8931002; doi:10.1038/s41467-022-29075-0)
Supplement: Supplementary file 10 — Source Data [file 41467_2022_29075_MOESM10_ESM.xlsx]

## Sheet: Figure 1b
R58>+	R58>dLRRK WT	R58>dLRRK I1915T	R58>LRRK WT, Fer2::Flag	R58>LRRK I1915T, Fer2::Flag
102	73	81	101	100
97	85	94	103	101
103	103	92	102	90
109	95	87	101	87
95	93	97	101	98
89	94	84	96	97
113	77	94	102	101
73	94	92	101	97
93	90	93	70	108
105	98	83	111	103
99	100	93	105	107
97	98	89	113	115
98	97	91	105	101
110	85	85	115	105
98	87	91	100	101
103	85	83	100	102
99	89	90	110	96
94	91	80	104	107
110	101	89	101	90
109	87			101
	83

## Sheet: Figure 1d
PAM>Red Stinger	PAM>Red Stinger, Fer2	PAM>Red Stinger, Lrrk WT	PAM>Red Stinger, Lrrk WT, Fer2	PAM>Red Stinger, Lrrk I1915T	PAM>Red Stinger, Lrrk I1915T, Fer2
73	77	53	57	47	78
76	78	50	52	34	73
62	85	62	65	41	71
58	68	45	61	48	61
63	75	48	73	52	54
78	64	61	44	64	49
82	60	54	62	67	53
65	78	51	60	51	64
72	82	62	57	42	60
81	75	52	65	54	65
84	71	66	59	52	67
79	77	67	62	63	63
82	83	68	63	57	61
69	62	76	62	52	74
77	67	72	44	55	79
80	72	68	68	46	69
	68	43		43	73
		63		37
		59		50
		58
		56
		52
		59
		56
		60
		63
		50
		53

## Sheet: Figure 1f
	control	mutant	rescue
< 0.1	3	2	5
0.1 - 0.2	12	9	13
0.2 - 0.3	19	17	19
0.3 - 0.4	22	18	21
0.4 - 0.5	15	15	16
0.5 - 0.6	12	15	12
0.6 - 0.7	7	8	6
0.7 - 0.8	4	7	4
0.8 - 0.9	4	6	2
0.9 - 1	2	4	2

## Sheet: Figure 1g
PAM>EGFP	Park1/+, PAM>EGFP	Park1, PAM>EGFP	Park1, PAM>EGFP, Fer2
474.378	691.526	50.779	803.706
417.614	522.748	203.167	1041.35
463.075	1107.14	215.708	1167.5
450.975	154.353	375.524	695.086
719.1	105.519	112.95	517.87
760.051	525.893	812.851	348.179
604.214	553.648	605.07	426.348
381.417	996.9	50.379	917.258
494.849	930.103	229.568	1058.23
335.839	845.528	174.935	535.432
420.56	359.541	119.216	787.863
310.847	520.49	155.71	541.99
255.587	374.294	206.679	686.319
447.215	568.699	206.757	577.92
283.23	1332.91	30.786	634.423
319.885	395.821	1281.47	157.317
298.762	281.977	622.869	184.514
572.686	553.911	97.022	152.788
421.869	273.385	66.64	359.541
407.583	276.979	54.068	310.355
357.31	398.156	93.163	368.987
359.813	326.777	128.708	299.799
	262.94	128.121	426.281
	386.767	578.6	351.626
	405.212	426.017	790.086
	259.831	438.101	925.178
	286.027		372.321
	345.397		338.345
	2006.57		197.438
	1027.53		181.22
	788.972		231.761
			995.849
			950.527
			965.481
			1147.35
			1116.44

## Sheet: Figure 2a
ctrl					H2O2
w1118	Fer22/+	Fer22	PAM	PAM>Fer2	w1118	Fer22/+	Fer22	PAM	PAM>Fer2
95	96	64	98	111	87	106	40	101	90
103	104	58	104	110	91	81	32	71	101
91	103	55	101	110	86	89	40	97	107
90	104	58	94.5	102	75	97	45	76.5	102
96	97	62	93.5	98	77	87	43	97.5	96
93	92	57	115	100	99	100	22	55	102
102	99	52	112.5	104	100	97	39	79.5	107
85	107	65	99	104	89	95	35	70	103
90	104	61	98	94	78	95	41	97.5	107
99	88	57	73	102	83	105	42	82	103
100	100	67	104.5	70	95	97	47	92.5	104
97	90	53	112.5	92	100	68	47	82.5	117
99	96	49	102	109	77	87	45	78.5	113
101	102	60	76.5	97	76	89	48	89.5	103
91	107	61	90.5	102	88	87	37	84.5	98
103	95	67	74.5	101	67	85	44	99	87
94		53	84.5	102	65	93	37	92.5	104
91		67	95.5	105	73	84	45	89.5	107
		60	80	93	73		42	60	105
		54	95.5	106	85		39	104.5
			81	101			47	50.5
			104.5				45	67.5
			70.5					46.5
			92					84.5
			89.5					88
			67					50
			75.5					72
			102.5					42.5
			57.5					74
			93					65
			79.5
			99.5
			105.5
			69
			61

## Sheet: Figure 2c
1	14	35
0.929753	1.76541	1.93899
0.690504	1.17774	1.76514
0.429419	1.45008	1.87829
0.731051	1.42878	1.72251
0.809591	1.79491	1.54739
1.36048	0.989112	1.81281
1.73726	1.39438	1.48454
0.934456	1.05499	1.13262
1.37748	1.31157	1.10665
	1.20071	1.48169
	0.860216	1.10904
	1.11438	1.14441

## Sheet: Figure 2e
FER2			TH
1	14	35	1	14	35
0.993692	1.37695	2.11059	0.908368	1.18756	1.08824
0.871499	1.87097	1.99675	0.928932	1.19199	1.19574
1.10406	1.46551	1.64435	0.995894	1.11983	1.14631
1.55338	1.3427	1.62249	0.97035	1.09978	1.07776
0.949579	2.57615	2.46926	1.05684	1.14349	1.12574
1.25134	2.03714	1.77213	1.00142	1.13832	1.11275
1.69003	1.18196	3.04978	0.965953	1.08264	1.13638
1.69368	1.27768	3.03624	1.07443	1.04472	1.13531
1.21215	1.12187	3.18832	0.909241	1.04527	1.10017
0.539451	1.2842	2.6915	1.05261	1.08187	1.12875
0.485089	1.11844	2.43208	1.13596	1.15598	1.06276
0.703829	1.58397	3.25113		1.10072	1.09965
0.457012	2.53625	1.90417			1.14143
0.832285	1.84664	3.82774
1.09415	2.18273	2.79897
0.568768	0.518446	2.82049

## Sheet: Figure 4f
Fer2-Gal4	Appl OE	B4 OE	CadN OE	CG34357 OE	CG4998 RNAi	Eip75B OE	Eip93F OE	ftz-f1 OE	Ih OE	msi OE	osa OE	rapGAP1 OE	RhoGAP93B OE	Snoo OE	sty OE	Tlk OE	tna OE
120.3	92.6	73.2	73.4	86.8	76	88.6	100.1	90.5	128.1	128.5	94.1	144.1	105	102.8	74.4	75.4	110.8
123	102.3	70	124.4	27.7	63.9	73.3	92.6	112	116.3	99.7	82	118.9	102.8	114.8	70	92	85.4
107.8	101.2	87.2	93.3	42.8	99.1	103.9	88.3	68.9	94.8	140.5	76.6	118.9	42.7	65.6	37.2	51	108.6
99.5	88.3	56	89.3	148.4	77.1	102.8	99.1	70	100.1	135.7	60.2	115.3	76.6	79.8	66.7	53.2	103.1
80.2	94.8	76.5	114.9	118.2	81.5	85.3	107.7	91.5	103.4	111.7	35	90.1	44.8	93	124.7	87.6	99.8
73.3	91.5	53.8	105.3	104.4	79.3	71.1	90.5	106.6	99.1	122.5	56.9	93.7	87.5	93	110.5	110.8	85.4
109.2	124.9	47.4	96.5	95.6	93.6	85.3	75.4	96.9	106.6	121.3	73.3	111.7	93	98.4	67.8	128.6	109.7
106.5	94.8	84	90.9	73	45.2	73.3	75.4	93.7	105.5	74.4	94.1	108.1	59.1	85.3	39.4	121.9	121.9
99.5	107.7	82.9		103.1	57.3	85.3	95.8	66.8	86.1	126.1	89.7	105.7	90.8	94.1	102.8	98.7	95.3
135.5	103.4	92.6		52.8	88.1	102.8	90.5	76.5	109.8	109.3	105	111.7	109.4	87.5	84.2	79.8	99.8
74.7	105.5	102.3		90.6	91.4	63.4	88.3	82.9	118.4	88.9		87.7	82	109.4	106.1	98.7	90.9
70.5	74.3	109.8		64.2	67.2	91.9	96.9	104.5	109.8	97.3		116.5	65.6	90.8	85.3	41	104.2
81.8	102.3	109.8		70.4	104.6	95.2	102.3	91.5	96.9	111.7		139.3	88.6	99.5	58	78.7	124.1
116.3	103.4	91.5		74.2	59.9	109.4	101.2	72.1	102.3	118.9		93.7	85.3	88.6	65.6	55.4	104.2
123.8	94.8	57.1		55.3	100.9		101.2	85.1	92.6			90.9	106.4	41.5	112.2	97.5
109.8		107.9		52.8	68.7			98				74.3	90.9	86.8	128.1
119.5		116.5			85.4			96.9				123	96.4	47.8	122.3
91.5		46			73.2			109.8				100.9	117.5	73	112.2
99.1		31.7			37.7			95.8				96.4	86.5	78	143.9
88.3		56.1			54.3			117.4				99.8	98.7	74.2	109.4
63.5		12.9			66.5			92.6					69.8	44	100.7
115.2		23			84.2			64.6					105.3	45.3	82
112		109.4			77.6			68.9						105.7	120.9
116.3		61.9			62.1			86.1						95.6	129.5
100.1		67.6			87.6			74.3						105.7	103.6
72.1		110.8			74.3			81.8						83	133.8
90.5		63.3			74.3			71.1						74.2	116.5
110.9		138.1						73.3						81.8	77.7
100.5		44.6						43.8
99.7								100.6
59.8								105
123.6								49.2
92.5								75.5
117.2								99.5
95.7								102.8
132.1								109.4
117.7								83.1
115.3								88.6
116.5								76.6
80.4								90.9
86.4								96.4
105.7								88.7
118.9								113.1
99.7								89.8
90.1								112
90.1								52.1
52.8								88.7
103.3								92
91.3								97.5
111.6								83.1
120.3								73.2
88.6								105.3
86.4								94.2
86.4
62.3
114.8
87.5
119.2
105
102.8
120.3
85.3
109.4
107.9
123.4
82.6
95.8
81.5
102.4
99.1
103.5
119
99.1
103.5
96.9
83.7
101.3
90.6
60.4
110.7
113.2
94.3
101.9
100.6
117
93.1
91.8
91.8
104.4
117
113.2
120.8
96.4
88.7
93.1
85.4
103.1
118.6
118.6
113.1
46.6
89.8
100.9
124.1
100.9
50.4
51.8
96.4
103.6
87.8
93.5
109.4
107.9
100.7
74.8
106.5
129.5
133.8
154
111.6
95.4
107.3
122.4
95.4
85.6
118.1
113.8
72.6
87.8
85.6
97.5
108.4

## Sheet: Figure 4h
Fer2-Gal4, Fer22		Fer2>Sod2, Fer22
1	14	1	14
70	35	68	77
56	43	80	67
66	62	74	82
54	44	62	82
60	54	64	61
74	55	85	73
62	68	87	71
67	55	66	63
50	57	82	70
50	55	61	55
62	30	65	75
52	31		58
56	52		56
	32		71
			77

## Sheet: Figure 5c
OB	PFC	Striatum	Cortex	vMB	dMB	Cerebellum
0.102949	0.399785	0.266109	0.125398	11.2015	12.1361	1
0.192831	0.474186	0.0966637	0.378425	6.94346	5.11464	1.34177
0.0194441	0.409357	0.165815	0.124796	14.5523	6.30655	0.960639

[truncated: 18 more sheets: Figure 5d, Figure 6b, Figure 6e, Figure 6f, Figure 7b, Figure 7d, Figure 7e, Figure 8b, Figure 8e, Figure 8h, Figure 8i, Suppl. Fig. 1a, Suppl. Fig. 1b, Suppl. Fig. 1c, Suppl. Fig. 1d, Suppl. Fig. 2b, Suppl. Fig. 2c, Suppl. Fig. 5]
